# Supplementary material for: 4-Methoxydalbergione Inhibits Bladder Cancer Cell Growth via Inducing Autophagy and Inhibiting Akt/ERK Signaling Pathway
Source: Front Mol Biosci. 2022 Feb 16;8:789658. doi: 10.3389/fmolb.2021.789658 (PMC8888913; doi:10.3389/fmolb.2021.789658)
Supplement: Supplementary file 3 [file Table9.XLSX]

## Sheet: 测试数据
	所属操作：	酶标板
	节点名称：	光度测试1
	是否为区域扫描：	否
	重复次数：	1
	积分时间：	50
	狭缝带宽：	无此功能
	测试波长：	450
	测试开始时间：	2021-12-13 14:44:59
	测试结束时间：	2021-12-13 14:45:39
	@	1	2	3	4	5	6	7	8	9	10	11	12
	A	4MOD	0	2.5	5	10	0	2.5	5	10
	B	CQ (0)	0.7048	0.7274	0.4943	0.2549	0.7675	0.8033	0.6815	0.3516	CQ (5)
	C		0.8276	0.553	0.5419	0.2502	0.8387	0.683	0.6473	0.2576
	D		0.6287	0.4777	0.4741	0.2597	0.7042	0.7833	0.6395	0.2276
	E
	F
	G
	H
