# Supplementary material for: 4-Methoxydalbergione Inhibits Bladder Cancer Cell Growth via Inducing Autophagy and Inhibiting Akt/ERK Signaling Pathway
Source: Front Mol Biosci. 2022 Feb 16;8:789658. doi: 10.3389/fmolb.2021.789658 (PMC8888913; doi:10.3389/fmolb.2021.789658)
Supplement: Supplementary file 4 [file Table6.XLS]

## Sheet: Sample Setup
Block Type	96-Well 0.2-mL Block
Calibration Background is expired	No
Calibration Background performed on	04-13-2021
Calibration Pure Dye ABY is expired	No
Calibration Pure Dye ABY performed on	04-13-2021
Calibration Pure Dye FAM is expired	No
Calibration Pure Dye FAM performed on	04-13-2021
Calibration Pure Dye JUN is expired	No
Calibration Pure Dye JUN performed on	04-13-2021
Calibration Pure Dye NED is expired	No
Calibration Pure Dye NED performed on	04-13-2021
Calibration Pure Dye ROX is expired	No
Calibration Pure Dye ROX performed on	04-13-2021
Calibration Pure Dye SYBR is expired	No
Calibration Pure Dye SYBR performed on	04-13-2021
Calibration Pure Dye TAMRA is expired	No
Calibration Pure Dye TAMRA performed on	04-13-2021
Calibration Pure Dye VIC is expired	No
Calibration Pure Dye VIC performed on	04-13-2021
Calibration ROI is expired	No
Calibration ROI performed on	04-13-2021
Calibration Uniformity is expired	No
Calibration Uniformity performed on	04-13-2021
Chemistry	SYBR_GREEN
Date Created	2021-08-06 16:30:01 PM CST
Experiment Barcode
Experiment Comment
Experiment File Name	D:\Users\INSTR-ADMIN\Desktop\2021-08-06_150242.eds
Experiment Name	2021-08-06_150242
Experiment Run End Time	2021-08-06 16:08:50 PM CST
Experiment Type	Comparative Cт (ΔΔCт)
Instrument Name	272325576
Instrument Serial Number	272325576
Instrument Type	QuantStudio™ 3 System
Passive Reference
Post-read Stage/Step
Pre-read Stage/Step
Quantification Cycle Method	Ct
Signal Smoothing On	true
Stage where Melt Analysis is performed	Stage3
Stage/ Cycle where Ct Analysis is performed	Stage2, Step2
User Name
Well	Well Position	Sample Name	Sample Color	Biogroup Name	Biogroup Color	Target Name	Target Color	Task	Reporter	Quencher	Quantity	Comments
1	A1	0	RGB(176,23,31)			18s	RGB(176,23,31)	UNKNOWN	SYBR	None
2	A2	20	RGB(0,0,255)			18s	RGB(176,23,31)	UNKNOWN	SYBR	None
3	A3
4	A4
5	A5
6	A6
7	A7
8	A8
9	A9
10	A10
11	A11
12	A12
13	B1	0	RGB(176,23,31)			18s	RGB(176,23,31)	UNKNOWN	SYBR	None
14	B2	20	RGB(0,0,255)			18s	RGB(176,23,31)	UNKNOWN	SYBR	None
15	B3
16	B4
17	B5
18	B6
19	B7
20	B8
21	B9
22	B10
23	B11
24	B12
25	C1	0	RGB(176,23,31)			18s	RGB(176,23,31)	UNKNOWN	SYBR	None
26	C2	20	RGB(0,0,255)			18s	RGB(176,23,31)	UNKNOWN	SYBR	None
27	C3
28	C4
29	C5
30	C6
31	C7
32	C8
33	C9
34	C10
35	C11
36	C12
37	D1	0	RGB(176,23,31)			18s	RGB(176,23,31)	UNKNOWN	SYBR	None
38	D2	20	RGB(0,0,255)			18s	RGB(176,23,31)	UNKNOWN	SYBR	None
39	D3
40	D4
41	D5
42	D6
43	D7
44	D8
45	D9
46	D10
47	D11
48	D12
49	E1	0	RGB(176,23,31)			lc3	RGB(0,0,255)	UNKNOWN	SYBR	None
50	E2	20	RGB(0,0,255)			lc3	RGB(0,0,255)	UNKNOWN	SYBR	None
51	E3
52	E4
53	E5
54	E6
55	E7
56	E8
57	E9
58	E10
59	E11
60	E12
61	F1	0	RGB(176,23,31)			lc3	RGB(0,0,255)	UNKNOWN	SYBR	None
62	F2	20	RGB(0,0,255)			lc3	RGB(0,0,255)	UNKNOWN	SYBR	None
63	F3
64	F4
65	F5
66	F6
67	F7
68	F8
69	F9
70	F10
71	F11
72	F12
73	G1	0	RGB(176,23,31)			lc3	RGB(0,0,255)	UNKNOWN	SYBR	None
74	G2	20	RGB(0,0,255)			lc3	RGB(0,0,255)	UNKNOWN	SYBR	None
75	G3
76	G4
77	G5
78	G6
79	G7
80	G8
81	G9
82	G10
83	G11
84	G12
85	H1	0	RGB(176,23,31)			lc3	RGB(0,0,255)	UNKNOWN	SYBR	None
86	H2	20	RGB(0,0,255)			lc3	RGB(0,0,255)	UNKNOWN	SYBR	None
87	H3
88	H4
89	H5
90	H6
91	H7
92	H8
93	H9
94	H10
95	H11
96	H12

## Sheet: Amplification Data
Block Type	96-Well 0.2-mL Block
Calibration Background is expired	No
Calibration Background performed on	04-13-2021
Calibration Pure Dye ABY is expired	No
Calibration Pure Dye ABY performed on	04-13-2021
Calibration Pure Dye FAM is expired	No
Calibration Pure Dye FAM performed on	04-13-2021
Calibration Pure Dye JUN is expired	No
Calibration Pure Dye JUN performed on	04-13-2021
Calibration Pure Dye NED is expired	No
Calibration Pure Dye NED performed on	04-13-2021
Calibration Pure Dye ROX is expired	No
Calibration Pure Dye ROX performed on	04-13-2021
Calibration Pure Dye SYBR is expired	No
Calibration Pure Dye SYBR performed on	04-13-2021
Calibration Pure Dye TAMRA is expired	No
Calibration Pure Dye TAMRA performed on	04-13-2021
Calibration Pure Dye VIC is expired	No
Calibration Pure Dye VIC performed on	04-13-2021
Calibration ROI is expired	No
Calibration ROI performed on	04-13-2021
Calibration Uniformity is expired	No
Calibration Uniformity performed on	04-13-2021
Chemistry	SYBR_GREEN
Date Created	2021-08-06 16:30:01 PM CST
Experiment Barcode
Experiment Comment
Experiment File Name	D:\Users\INSTR-ADMIN\Desktop\2021-08-06_150242.eds
Experiment Name	2021-08-06_150242
Experiment Run End Time	2021-08-06 16:08:50 PM CST
Experiment Type	Comparative Cт (ΔΔCт)
Instrument Name	272325576
Instrument Serial Number	272325576
Instrument Type	QuantStudio™ 3 System
Passive Reference
Post-read Stage/Step
Pre-read Stage/Step
Quantification Cycle Method	Ct
Signal Smoothing On	true
Stage where Melt Analysis is performed	Stage3
Stage/ Cycle where Ct Analysis is performed	Stage2, Step2
User Name
Well	Well Position	Cycle	Target Name	Rn	Delta Rn
1	A1	1	18s	61689.1	-613.788
1	A1	2	18s	61805.9	-613.13
1	A1	3	18s	62166.8	-368.374
1	A1	4	18s	62650.3	-1.06385
1	A1	5	18s	62884.8	117.36
1	A1	6	18s	63190	306.369
1	A1	7	18s	63044.5	44.7224
1	A1	8	18s	63012.3	-103.62
1	A1	9	18s	63433.8	201.777
1	A1	10	18s	63413.4	65.1532
1	A1	11	18s	63374.2	-90.1381
1	A1	12	18s	63617.8	37.3284
1	A1	13	18s	63487.1	-209.514
1	A1	14	18s	63522.5	-290.254
1	A1	15	18s	64455.7	526.747
1	A1	16	18s	65856.5	1811.38
1	A1	17	18s	68528.4	4367.15
1	A1	18	18s	72673.8	8396.45
1	A1	19	18s	81187.8	16794.3
1	A1	20	18s	96219	31709.3
1	A1	21	18s	119806	55180.3
1	A1	22	18s	150690	85948.2
1	A1	23	18s	183003	118144
1	A1	24	18s	212691	147716
1	A1	25	18s	238877	173787
1	A1	26	18s	262433	197226
1	A1	27	18s	282791	217469
1	A1	28	18s	299285	233846
1	A1	29	18s	311767	246212
1	A1	30	18s	322213	256541
1	A1	31	18s	330717	264930
1	A1	32	18s	337841	271937
1	A1	33	18s	342395	276375
1	A1	34	18s	346913	280777
1	A1	35	18s	351688	285436
1	A1	36	18s	354628	288260
1	A1	37	18s	355783	289299
1	A1	38	18s	358704	292103
1	A1	39	18s	361373	294656
1	A1	40	18s	364212	297379
2	A2	1	18s	76146.6	-118.877
2	A2	2	18s	76369	-54.5243
2	A2	3	18s	76548	-33.6403
2	A2	4	18s	76345.8	-393.834
2	A2	5	18s	76433.5	-464.216
2	A2	6	18s	77256.2	200.363
2	A2	7	18s	77638.4	424.521
2	A2	8	18s	77710.9	338.975
2	A2	9	18s	77693.8	163.773
2	A2	10	18s	77981.5	293.384
2	A2	11	18s	78046.8	200.627
2	A2	12	18s	78017.8	13.5972
2	A2	13	18s	77418.7	-743.55
2	A2	14	18s	77300.3	-1020.05
2	A2	15	18s	77847.9	-630.485
2	A2	16	18s	78158.1	-478.398
2	A2	17	18s	78526.6	-267.983
2	A2	18	18s	80435.5	1482.9
2	A2	19	18s	83051.9	3941.18
2	A2	20	18s	87676.9	8408.16
2	A2	21	18s	96767.9	17341.1
2	A2	22	18s	113073	33487.8
2	A2	23	18s	137243	57500.2
2	A2	24	18s	172272	92371.3
2	A2	25	18s	209506	129447
2	A2	26	18s	243537	163319
2	A2	27	18s	274023	193647
2	A2	28	18s	301397	220863
2	A2	29	18s	324604	243912
2	A2	30	18s	342792	261943
2	A2	31	18s	357443	276435
2	A2	32	18s	369269	288103
2	A2	33	18s	379238	297914
2	A2	34	18s	386787	305306
2	A2	35	18s	393025	311385
2	A2	36	18s	398117	316319
2	A2	37	18s	402226	320270
2	A2	38	18s	407038	324924
2	A2	39	18s	410163	327891
2	A2	40	18s	412332	329902
3	A3	1
3	A3	2
3	A3	3
3	A3	4
3	A3	5
3	A3	6
3	A3	7
3	A3	8
3	A3	9
3	A3	10
3	A3	11
3	A3	12
3	A3	13
3	A3	14
3	A3	15
3	A3	16
3	A3	17
3	A3	18
3	A3	19
3	A3	20
3	A3	21
3	A3	22
3	A3	23
3	A3	24
3	A3	25
3	A3	26
3	A3	27
3	A3	28
3	A3	29
3	A3	30
3	A3	31
3	A3	32
3	A3	33
3	A3	34
3	A3	35
3	A3	36
3	A3	37
3	A3	38
3	A3	39
3	A3	40
4	A4	1
4	A4	2
4	A4	3
4	A4	4
4	A4	5
4	A4	6
4	A4	7
4	A4	8
4	A4	9
4	A4	10
4	A4	11
4	A4	12
4	A4	13
4	A4	14
4	A4	15
4	A4	16
4	A4	17
4	A4	18
4	A4	19
4	A4	20
4	A4	21
4	A4	22
4	A4	23
4	A4	24
4	A4	25
4	A4	26
4	A4	27
4	A4	28
4	A4	29
4	A4	30
4	A4	31
4	A4	32
4	A4	33
4	A4	34
4	A4	35
4	A4	36
4	A4	37
4	A4	38
4	A4	39
4	A4	40
5	A5	1
5	A5	2
5	A5	3
5	A5	4
5	A5	5
5	A5	6
5	A5	7
5	A5	8
5	A5	9
5	A5	10
5	A5	11
5	A5	12
5	A5	13
5	A5	14
5	A5	15
5	A5	16
5	A5	17
5	A5	18
5	A5	19
5	A5	20
5	A5	21
5	A5	22
5	A5	23
5	A5	24
5	A5	25
5	A5	26
5	A5	27
5	A5	28
5	A5	29
5	A5	30
5	A5	31
5	A5	32
5	A5	33
5	A5	34
5	A5	35
5	A5	36
5	A5	37
5	A5	38
5	A5	39
5	A5	40
6	A6	1
6	A6	2
6	A6	3
6	A6	4
6	A6	5
6	A6	6
6	A6	7
6	A6	8
6	A6	9
6	A6	10
6	A6	11
6	A6	12
6	A6	13
6	A6	14
6	A6	15
6	A6	16
6	A6	17
6	A6	18
6	A6	19
6	A6	20
6	A6	21
6	A6	22
6	A6	23
6	A6	24
6	A6	25
6	A6	26
6	A6	27
6	A6	28
6	A6	29
6	A6	30
6	A6	31
6	A6	32
6	A6	33
6	A6	34
6	A6	35
6	A6	36
6	A6	37
6	A6	38
6	A6	39
6	A6	40
7	A7	1
7	A7	2
7	A7	3
7	A7	4
7	A7	5
7	A7	6
7	A7	7
7	A7	8
7	A7	9
7	A7	10
7	A7	11
7	A7	12
7	A7	13
7	A7	14
7	A7	15
7	A7	16
7	A7	17
7	A7	18
7	A7	19
7	A7	20
7	A7	21
7	A7	22
7	A7	23
7	A7	24
7	A7	25
7	A7	26
7	A7	27
7	A7	28
7	A7	29
7	A7	30
7	A7	31
7	A7	32
7	A7	33
7	A7	34
7	A7	35
7	A7	36
7	A7	37
7	A7	38
7	A7	39
7	A7	40
8	A8	1
8	A8	2
8	A8	3
8	A8	4
8	A8	5
8	A8	6
8	A8	7
8	A8	8
8	A8	9
8	A8	10
8	A8	11
8	A8	12
8	A8	13
8	A8	14
8	A8	15
8	A8	16
8	A8	17
8	A8	18
8	A8	19
8	A8	20
8	A8	21
8	A8	22
8	A8	23
8	A8	24
8	A8	25
8	A8	26
8	A8	27
8	A8	28
8	A8	29
8	A8	30
8	A8	31
8	A8	32
8	A8	33
8	A8	34
8	A8	35
8	A8	36
8	A8	37
8	A8	38
8	A8	39
8	A8	40
9	A9	1
9	A9	2
9	A9	3
9	A9	4
9	A9	5
9	A9	6
9	A9	7
9	A9	8
9	A9	9
9	A9	10
9	A9	11
9	A9	12
9	A9	13
9	A9	14
9	A9	15
9	A9	16
9	A9	17
9	A9	18
9	A9	19
9	A9	20
9	A9	21
9	A9	22
9	A9	23
9	A9	24
9	A9	25
9	A9	26
9	A9	27
9	A9	28
9	A9	29
9	A9	30
9	A9	31
9	A9	32
9	A9	33
9	A9	34
9	A9	35
9	A9	36
9	A9	37
9	A9	38
9	A9	39
9	A9	40
10	A10	1
10	A10	2
10	A10	3
10	A10	4
10	A10	5
10	A10	6
10	A10	7
10	A10	8
10	A10	9
10	A10	10
10	A10	11
10	A10	12
10	A10	13
10	A10	14
10	A10	15
10	A10	16
10	A10	17
10	A10	18
10	A10	19
10	A10	20
10	A10	21
10	A10	22
10	A10	23
10	A10	24
10	A10	25
10	A10	26
10	A10	27
10	A10	28
10	A10	29
10	A10	30
10	A10	31
10	A10	32
10	A10	33
10	A10	34
10	A10	35
10	A10	36
10	A10	37
10	A10	38
10	A10	39
10	A10	40
11	A11	1
11	A11	2
11	A11	3
11	A11	4
11	A11	5
11	A11	6
11	A11	7
11	A11	8
11	A11	9
11	A11	10
11	A11	11
11	A11	12
11	A11	13
11	A11	14
11	A11	15
11	A11	16
11	A11	17
11	A11	18
11	A11	19
11	A11	20
11	A11	21
11	A11	22
11	A11	23
11	A11	24
11	A11	25
11	A11	26
11	A11	27
11	A11	28
11	A11	29
11	A11	30
11	A11	31
11	A11	32
11	A11	33
11	A11	34
11	A11	35
11	A11	36
11	A11	37
11	A11	38
11	A11	39
11	A11	40
12	A12	1
12	A12	2
12	A12	3
12	A12	4
12	A12	5
12	A12	6
12	A12	7
12	A12	8
12	A12	9
12	A12	10
12	A12	11
12	A12	12
12	A12	13
12	A12	14
12	A12	15
12	A12	16
12	A12	17
12	A12	18
12	A12	19
12	A12	20
12	A12	21
12	A12	22
12	A12	23
12	A12	24
12	A12	25
12	A12	26
12	A12	27
12	A12	28
12	A12	29
12	A12	30
12	A12	31
12	A12	32
12	A12	33
12	A12	34
12	A12	35
12	A12	36
12	A12	37
12	A12	38
12	A12	39
12	A12	40
13	B1	1	18s	61335.2	821.943
13	B1	2	18s	60917.8	474.235
13	B1	3	18s	60241.8	-132.054
13	B1	4	18s	60129.6	-174.57
13	B1	5	18s	60493.4	258.949
13	B1	6	18s	60661.3	496.586
13	B1	7	18s	60515.5	420.515
13	B1	8	18s	59995.9	-29.419
13	B1	9	18s	59214	-741.552
13	B1	10	18s	59162.4	-723.459
13	B1	11	18s	59719.5	-96.6309
13	B1	12	18s	60044.2	297.834
13	B1	13	18s	60100.5	423.802
13	B1	14	18s	60397.8	790.829
13	B1	15	18s	60563.2	1025.88
13	B1	16	18s	61617.1	2149.55
13	B1	17	18s	63973.6	4575.77
13	B1	18	18s	68354.9	9026.74
13	B1	19	18s	75581.2	16322.8
13	B1	20	18s	89070.8	29882.1
13	B1	21	18s	110068	50949.4
13	B1	22	18s	137024	77974.2
13	B1	23	18s	165172	106193
13	B1	24	18s	190882	131972
13	B1	25	18s	213618	154778
13	B1	26	18s	233968	175198
13	B1	27	18s	251596	192895
13	B1	28	18s	265741	207110
13	B1	29	18s	276561	217999
13	B1	30	18s	284975	226483
13	B1	31	18s	291738	233316
13	B1	32	18s	297623	239271
13	B1	33	18s	301931	243648
13	B1	34	18s	306420	248207
13	B1	35	18s	309188	251045
13	B1	36	18s	312063	253989
13	B1	37	18s	315040	257037
13	B1	38	18s	316919	258986
13	B1	39	18s	319137	261273
13	B1	40	18s	320510	262715
14	B2	1	18s	60737.3	-1589.14
14	B2	2	18s	61482.8	-876.225
14	B2	3	18s	61990.6	-401.011
14	B2	4	18s	62341.9	-82.3473
14	B2	5	18s	62469.1	12.2262
14	B2	6	18s	62677.5	188.038
14	B2	7	18s	62993.1	471.104
14	B2	8	18s	62796.6	242.005
14	B2	9	18s	62615.3	28.0165
14	B2	10	18s	62640.9	21.0549
14	B2	11	18s	62517.5	-134.989
14	B2	12	18s	62429.1	-255.923
14	B2	13	18s	62411	-306.678
14	B2	14	18s	62838.4	88.1812
14	B2	15	18s	62913.2	130.321
14	B2	16	18s	63246.1	430.649
14	B2	17	18s	63458.6	610.585
14	B2	18	18s	64925	2044.32
14	B2	19	18s	67464.5	4551.26
14	B2	20	18s	71403.7	8457.85
14	B2	21	18s	78616.2	15637.7
14	B2	22	18s	91658.7	28647.7
14	B2	23	18s	113339	50295.5
14	B2	24	18s	142598	79521.5
14	B2	25	18s	173335	110226
14	B2	26	18s	201101	137960
14	B2	27	18s	226009	162835
14	B2	28	18s	249338	186131
14	B2	29	18s	269306	206067
14	B2	30	18s	284197	220925
14	B2	31	18s	296498	233193
14	B2	32	18s	305708	242371
14	B2	33	18s	313927	250558
14	B2	34	18s	320309	256907
14	B2	35	18s	325199	261765
14	B2	36	18s	329823	266355
14	B2	37	18s	334588	271088
14	B2	38	18s	337346	273814
14	B2	39	18s	340059	276494
14	B2	40	18s	342330	278732
15	B3	1
15	B3	2
15	B3	3
15	B3	4
15	B3	5
15	B3	6
15	B3	7
15	B3	8
15	B3	9
15	B3	10
15	B3	11
15	B3	12
15	B3	13
15	B3	14
15	B3	15
15	B3	16
15	B3	17
15	B3	18
15	B3	19
15	B3	20
15	B3	21
15	B3	22
15	B3	23
15	B3	24
15	B3	25
15	B3	26
15	B3	27
15	B3	28
15	B3	29
15	B3	30
15	B3	31
15	B3	32
15	B3	33
15	B3	34
15	B3	35
15	B3	36
15	B3	37
15	B3	38
15	B3	39
15	B3	40
16	B4	1
16	B4	2
16	B4	3
16	B4	4
16	B4	5
16	B4	6
16	B4	7
16	B4	8
16	B4	9
16	B4	10
16	B4	11
16	B4	12
16	B4	13
16	B4	14
16	B4	15
16	B4	16
16	B4	17
16	B4	18
16	B4	19
16	B4	20
16	B4	21
16	B4	22
16	B4	23
16	B4	24
16	B4	25
16	B4	26
16	B4	27
16	B4	28
16	B4	29
16	B4	30
16	B4	31
16	B4	32
16	B4	33
16	B4	34
16	B4	35
16	B4	36
16	B4	37
16	B4	38
16	B4	39
16	B4	40
17	B5	1
17	B5	2
17	B5	3
17	B5	4
17	B5	5
17	B5	6
17	B5	7
17	B5	8
17	B5	9
17	B5	10
17	B5	11
17	B5	12
17	B5	13
17	B5	14
17	B5	15
17	B5	16
17	B5	17
17	B5	18
17	B5	19
17	B5	20
17	B5	21
17	B5	22
17	B5	23
17	B5	24
17	B5	25
17	B5	26
17	B5	27
17	B5	28
17	B5	29
17	B5	30
17	B5	31
17	B5	32
17	B5	33
17	B5	34
17	B5	35
17	B5	36
17	B5	37
17	B5	38
17	B5	39
17	B5	40
18	B6	1
18	B6	2
18	B6	3
18	B6	4
18	B6	5
18	B6	6
18	B6	7
18	B6	8
18	B6	9
18	B6	10
18	B6	11
18	B6	12
18	B6	13
18	B6	14
18	B6	15
18	B6	16
18	B6	17
18	B6	18
18	B6	19
18	B6	20
18	B6	21
18	B6	22
18	B6	23
18	B6	24
18	B6	25
18	B6	26
18	B6	27
18	B6	28
18	B6	29
18	B6	30
18	B6	31
18	B6	32
18	B6	33
18	B6	34
18	B6	35
18	B6	36
18	B6	37
18	B6	38
18	B6	39
18	B6	40
19	B7	1
19	B7	2
19	B7	3
19	B7	4
19	B7	5
19	B7	6
19	B7	7
19	B7	8
19	B7	9
19	B7	10
19	B7	11
19	B7	12
19	B7	13
19	B7	14
19	B7	15
19	B7	16
19	B7	17
19	B7	18
19	B7	19
19	B7	20
19	B7	21
19	B7	22
19	B7	23
19	B7	24
19	B7	25
19	B7	26
19	B7	27
19	B7	28
19	B7	29
19	B7	30
19	B7	31
19	B7	32
19	B7	33
19	B7	34
19	B7	35
19	B7	36
19	B7	37
19	B7	38
19	B7	39
19	B7	40
20	B8	1
20	B8	2
20	B8	3
20	B8	4
20	B8	5
20	B8	6
20	B8	7
20	B8	8
20	B8	9
20	B8	10
20	B8	11
20	B8	12
20	B8	13
20	B8	14
20	B8	15
20	B8	16
20	B8	17
20	B8	18
20	B8	19
20	B8	20
20	B8	21
20	B8	22
20	B8	23
20	B8	24
20	B8	25
20	B8	26
20	B8	27
20	B8	28
20	B8	29
20	B8	30
20	B8	31
20	B8	32
20	B8	33
20	B8	34
20	B8	35
20	B8	36
20	B8	37
20	B8	38
20	B8	39
20	B8	40
21	B9	1
21	B9	2
21	B9	3
21	B9	4
21	B9	5
21	B9	6
21	B9	7
21	B9	8
21	B9	9
21	B9	10
21	B9	11
21	B9	12
21	B9	13
21	B9	14
21	B9	15
21	B9	16
21	B9	17
21	B9	18
21	B9	19
21	B9	20
21	B9	21
21	B9	22
21	B9	23
21	B9	24
21	B9	25
21	B9	26
21	B9	27
21	B9	28
21	B9	29
21	B9	30
21	B9	31
21	B9	32
21	B9	33
21	B9	34
21	B9	35
21	B9	36
21	B9	37
21	B9	38
21	B9	39
21	B9	40
22	B10	1
22	B10	2
22	B10	3
22	B10	4
22	B10	5
22	B10	6
22	B10	7
22	B10	8
22	B10	9
22	B10	10
22	B10	11
22	B10	12
22	B10	13
22	B10	14
22	B10	15
22	B10	16
22	B10	17
22	B10	18
22	B10	19
22	B10	20
22	B10	21
22	B10	22
22	B10	23
22	B10	24
22	B10	25
22	B10	26
22	B10	27
22	B10	28
22	B10	29
22	B10	30
22	B10	31
22	B10	32
22	B10	33
22	B10	34
22	B10	35
22	B10	36
22	B10	37
22	B10	38
22	B10	39
22	B10	40
23	B11	1
23	B11	2
23	B11	3
23	B11	4
23	B11	5
23	B11	6
23	B11	7
23	B11	8
23	B11	9
23	B11	10
23	B11	11
23	B11	12
23	B11	13
23	B11	14
23	B11	15
23	B11	16
23	B11	17
23	B11	18
23	B11	19
23	B11	20
23	B11	21
23	B11	22
23	B11	23
23	B11	24
23	B11	25
23	B11	26
23	B11	27
23	B11	28
23	B11	29
23	B11	30
23	B11	31
23	B11	32
23	B11	33
23	B11	34
23	B11	35
23	B11	36
23	B11	37
23	B11	38
23	B11	39
23	B11	40
24	B12	1
24	B12	2
24	B12	3
24	B12	4
24	B12	5
24	B12	6
24	B12	7
24	B12	8
24	B12	9
24	B12	10
24	B12	11
24	B12	12
24	B12	13
24	B12	14
24	B12	15
24	B12	16
24	B12	17
24	B12	18
24	B12	19
24	B12	20
24	B12	21
24	B12	22
24	B12	23
24	B12	24
24	B12	25
24	B12	26
24	B12	27
24	B12	28
24	B12	29
24	B12	30
24	B12	31
24	B12	32
24	B12	33
24	B12	34
24	B12	35
24	B12	36
24	B12	37
24	B12	38
24	B12	39
24	B12	40
25	C1	1	18s	57282.9	-2031.96
25	C1	2	18s	58509.5	-982.67
25	C1	3	18s	59098.8	-570.791
25	C1	4	18s	59695.1	-151.833
25	C1	5	18s	60085.9	61.5897
25	C1	6	18s	60414.5	212.755
25	C1	7	18s	61360.7	981.607
25	C1	8	18s	60761.2	204.733
25	C1	9	18s	60473.5	-260.29
25	C1	10	18s	60808.5	-102.688
25	C1	11	18s	60850.1	-238.441
25	C1	12	18s	61271.2	5.20433
25	C1	13	18s	61301.5	-141.846
25	C1	14	18s	61855	234.327
25	C1	15	18s	62762.5	964.449
25	C1	16	18s	63490	1514.55
25	C1	17	18s	65578.2	3425.39
25	C1	18	18s	69853.6	7523.44
25	C1	19	18s	77394.7	14887.1
25	C1	20	18s	92425.1	29740.1
25	C1	21	18s	112762	49899.9
25	C1	22	18s	138425	75384.8
25	C1	23	18s	164626	101409
25	C1	24	18s	187829	124435
25	C1	25	18s	210209	146637
25	C1	26	18s	230924	167175
25	C1	27	18s	246906	182980
25	C1	28	18s	259548	195444
25	C1	29	18s	270317	206036
25	C1	30	18s	278130	213671
25	C1	31	18s	285184	220547
25	C1	32	18s	290633	225820
25	C1	33	18s	295597	230607
25	C1	34	18s	300068	234900
25	C1	35	18s	303413	238067
25	C1	36	18s	305281	239758
25	C1	37	18s	306742	241042
25	C1	38	18s	309080	243202
25	C1	39	18s	310252	244197
25	C1	40	18s	311612	245379
26	C2	1	18s	68478.1	-1575.42
26	C2	2	18s	69087	-1029.61
26	C2	3	18s	69412.2	-767.5
26	C2	4	18s	70080.1	-162.684
26	C2	5	18s	70832.3	526.445
26	C2	6	18s	70879.4	510.535
26	C2	7	18s	70685.8	253.797
26	C2	8	18s	70506.1	11.0357
26	C2	9	18s	70383.3	-174.882
26	C2	10	18s	70586.5	-34.7609
26	C2	11	18s	70844.5	160.157
26	C2	12	18s	70763.3	15.9347
26	C2	13	18s	70715.8	-94.6394
26	C2	14	18s	70630.1	-243.44
26	C2	15	18s	70811.6	-125.014
26	C2	16	18s	71020.3	20.529
26	C2	17	18s	71712.6	649.775
26	C2	18	18s	72744.1	1618.22
26	C2	19	18s	75228.4	4039.38
26	C2	20	18s	78533.4	7281.32
26	C2	21	18s	86711.6	15396.5
26	C2	22	18s	100531	29152.7
26	C2	23	18s	122761	51319.5
26	C2	24	18s	152103	80598.9
26	C2	25	18s	183045	111478
26	C2	26	18s	211143	139512
26	C2	27	18s	236141	164447
26	C2	28	18s	258974	187217
26	C2	29	18s	278705	206885
26	C2	30	18s	294136	222254
26	C2	31	18s	306755	234809
26	C2	32	18s	315656	243647
26	C2	33	18s	324399	252327
26	C2	34	18s	331298	259163
26	C2	35	18s	336727	264529
26	C2	36	18s	340685	268423
26	C2	37	18s	345123	272799
26	C2	38	18s	348724	276336
26	C2	39	18s	351301	278850
26	C2	40	18s	352825	280311
27	C3	1
27	C3	2
27	C3	3
27	C3	4
27	C3	5
27	C3	6
27	C3	7
27	C3	8
27	C3	9
27	C3	10
27	C3	11
27	C3	12
27	C3	13
27	C3	14
27	C3	15
27	C3	16
27	C3	17
27	C3	18
27	C3	19
27	C3	20
27	C3	21
27	C3	22
27	C3	23
27	C3	24
27	C3	25
27	C3	26
27	C3	27
27	C3	28
27	C3	29
27	C3	30
27	C3	31
27	C3	32
27	C3	33
27	C3	34
27	C3	35
27	C3	36
27	C3	37
27	C3	38
27	C3	39
27	C3	40
28	C4	1
28	C4	2
28	C4	3
28	C4	4
28	C4	5
28	C4	6
28	C4	7
28	C4	8
28	C4	9
28	C4	10
28	C4	11
28	C4	12
28	C4	13
28	C4	14
28	C4	15
28	C4	16
28	C4	17
28	C4	18
28	C4	19
28	C4	20
28	C4	21
28	C4	22
28	C4	23
28	C4	24
28	C4	25
28	C4	26
28	C4	27
28	C4	28
28	C4	29
28	C4	30
28	C4	31
28	C4	32
28	C4	33
28	C4	34
28	C4	35
28	C4	36
28	C4	37
28	C4	38
28	C4	39
28	C4	40
29	C5	1
29	C5	2
29	C5	3
29	C5	4
29	C5	5
29	C5	6
29	C5	7
29	C5	8
29	C5	9
29	C5	10
29	C5	11
29	C5	12
29	C5	13
29	C5	14
29	C5	15
29	C5	16
29	C5	17
29	C5	18
29	C5	19
29	C5	20
29	C5	21
29	C5	22
29	C5	23
29	C5	24
29	C5	25
29	C5	26
29	C5	27
29	C5	28
29	C5	29
29	C5	30
29	C5	31
29	C5	32
29	C5	33
29	C5	34
29	C5	35
29	C5	36
29	C5	37
29	C5	38
29	C5	39
29	C5	40
30	C6	1
30	C6	2
30	C6	3
30	C6	4
30	C6	5
30	C6	6
30	C6	7
30	C6	8
30	C6	9
30	C6	10
30	C6	11
30	C6	12
30	C6	13
30	C6	14
30	C6	15
30	C6	16
30	C6	17
30	C6	18
30	C6	19
30	C6	20
30	C6	21
30	C6	22
30	C6	23
30	C6	24
30	C6	25
30	C6	26
30	C6	27
30	C6	28
30	C6	29
30	C6	30
30	C6	31
30	C6	32
30	C6	33
30	C6	34
30	C6	35
30	C6	36
30	C6	37
30	C6	38
30	C6	39
30	C6	40
31	C7	1
31	C7	2
31	C7	3
31	C7	4
31	C7	5
31	C7	6
31	C7	7
31	C7	8
31	C7	9
31	C7	10
31	C7	11
31	C7	12
31	C7	13
31	C7	14
31	C7	15
31	C7	16
31	C7	17
31	C7	18
31	C7	19
31	C7	20
31	C7	21
31	C7	22
31	C7	23
31	C7	24
31	C7	25
31	C7	26
31	C7	27
31	C7	28
31	C7	29
31	C7	30
31	C7	31
31	C7	32
31	C7	33
31	C7	34
31	C7	35
31	C7	36
31	C7	37
31	C7	38
31	C7	39
31	C7	40
32	C8	1
32	C8	2
32	C8	3
32	C8	4
32	C8	5
32	C8	6
32	C8	7
32	C8	8
32	C8	9
32	C8	10
32	C8	11
32	C8	12
32	C8	13
32	C8	14
32	C8	15
32	C8	16
32	C8	17
32	C8	18
32	C8	19
32	C8	20
32	C8	21
32	C8	22
32	C8	23
32	C8	24
32	C8	25
32	C8	26
32	C8	27
32	C8	28
32	C8	29
32	C8	30
32	C8	31
32	C8	32
32	C8	33
32	C8	34
32	C8	35
32	C8	36
32	C8	37
32	C8	38
32	C8	39
32	C8	40
33	C9	1
33	C9	2
33	C9	3
33	C9	4
33	C9	5
33	C9	6
33	C9	7
33	C9	8
33	C9	9
33	C9	10
33	C9	11
33	C9	12
33	C9	13
33	C9	14
33	C9	15
33	C9	16
33	C9	17
33	C9	18
33	C9	19
33	C9	20
33	C9	21
33	C9	22
33	C9	23
33	C9	24
33	C9	25
33	C9	26
33	C9	27
33	C9	28
33	C9	29
33	C9	30
33	C9	31
33	C9	32
33	C9	33
33	C9	34
33	C9	35
33	C9	36
33	C9	37
33	C9	38
33	C9	39
33	C9	40
34	C10	1
34	C10	2
34	C10	3
34	C10	4
34	C10	5
34	C10	6
34	C10	7
34	C10	8
34	C10	9
34	C10	10
34	C10	11
34	C10	12
34	C10	13
34	C10	14
34	C10	15
34	C10	16
34	C10	17
34	C10	18
34	C10	19
34	C10	20
34	C10	21
34	C10	22
34	C10	23
34	C10	24
34	C10	25
34	C10	26
34	C10	27
34	C10	28
34	C10	29
34	C10	30
34	C10	31
34	C10	32
34	C10	33
34	C10	34
34	C10	35
34	C10	36
34	C10	37
34	C10	38
34	C10	39
34	C10	40
35	C11	1
35	C11	2
35	C11	3
35	C11	4
35	C11	5
35	C11	6
35	C11	7
35	C11	8
35	C11	9
35	C11	10
35	C11	11
35	C11	12
35	C11	13
35	C11	14
35	C11	15
35	C11	16
35	C11	17
35	C11	18
35	C11	19
35	C11	20
35	C11	21
35	C11	22
35	C11	23
35	C11	24
35	C11	25
35	C11	26
35	C11	27
35	C11	28
35	C11	29
35	C11	30
35	C11	31
35	C11	32
35	C11	33
35	C11	34
35	C11	35
35	C11	36
35	C11	37
35	C11	38
35	C11	39
35	C11	40
36	C12	1
36	C12	2
36	C12	3
36	C12	4
36	C12	5
36	C12	6
36	C12	7
36	C12	8
36	C12	9
36	C12	10
36	C12	11
36	C12	12
36	C12	13
36	C12	14
36	C12	15
36	C12	16
36	C12	17
36	C12	18
36	C12	19
36	C12	20
36	C12	21
36	C12	22
36	C12	23
36	C12	24
36	C12	25
36	C12	26
36	C12	27
36	C12	28
36	C12	29
36	C12	30
36	C12	31
36	C12	32
36	C12	33
36	C12	34
36	C12	35
36	C12	36
36	C12	37
36	C12	38
36	C12	39
36	C12	40
37	D1	1	18s	59802.7	-912.622
37	D1	2	18s	60401	-542.801
37	D1	3	18s	60703.4	-468.744
37	D1	4	18s	61171.3	-229.247
37	D1	5	18s	61569.1	-59.9251
37	D1	6	18s	62193.8	336.405
37	D1	7	18s	62321	235.191
37	D1	8	18s	62576.6	262.333
37	D1	9	18s	62592.9	50.2253
37	D1	10	18s	62965	193.934
37	D1	11	18s	63236.9	237.459
37	D1	12	18s	63507.8	279.917
37	D1	13	18s	63233.6	-222.663
37	D1	14	18s	63069.8	-614.884
37	D1	15	18s	63749.2	-163.86
37	D1	16	18s	65503.9	1362.45
37	D1	17	18s	67052.3	2682.42
37	D1	18	18s	71435.7	6837.34
37	D1	19	18s	80020.5	15193.7
37	D1	20	18s	93703	28647.9
37	D1	21	18s	113689	48405.2
37	D1	22	18s	139514	74001.7
37	D1	23	18s	165498	99757.9
37	D1	24	18s	189424	123455
37	D1	25	18s	213021	146824
37	D1	26	18s	234865	168440
37	D1	27	18s	252411	185757
37	D1	28	18s	266683	199801
37	D1	29	18s	278601	211491
37	D1	30	18s	287774	220435
37	D1	31	18s	294708	227141
37	D1	32	18s	300117	232321
37	D1	33	18s	305957	237933
37	D1	34	18s	310238	241986
37	D1	35	18s	314369	245887
37	D1	36	18s	317615	248906
37	D1	37	18s	321053	252115
37	D1	38	18s	323316	254149
37	D1	39	18s	325242	255847
37	D1	40	18s	326599	256975
38	D2	1	18s	82728.8	-2173.27
38	D2	2	18s	83254.5	-1702.75
38	D2	3	18s	84752.5	-260
38	D2	4	18s	85116.1	48.3934
38	D2	5	18s	85085.1	-37.7914
38	D2	6	18s	85168.1	-10.0308
38	D2	7	18s	85247.6	14.2062
38	D2	8	18s	85514.2	225.6
38	D2	9	18s	85454.1	110.352
38	D2	10	18s	85314.6	-84.356
38	D2	11	18s	85526.1	71.8889
38	D2	12	18s	85909.8	400.415
38	D2	13	18s	85677.2	112.558
38	D2	14	18s	85028.6	-591.236
38	D2	15	18s	85016.5	-658.616
38	D2	16	18s	86074.6	344.309
38	D2	17	18s	86494.2	708.71
38	D2	18	18s	87396.3	1555.56
38	D2	19	18s	89796	3900.06
38	D2	20	18s	94242.6	8291.42
38	D2	21	18s	101428	15421.7
38	D2	22	18s	114047	27985
38	D2	23	18s	134328	48210.9
38	D2	24	18s	161830	75657.5
38	D2	25	18s	189868	103641
38	D2	26	18s	215598	129315
38	D2	27	18s	240030	153693
38	D2	28	18s	262222	175829
38	D2	29	18s	281082	194634
38	D2	30	18s	296484	209980
38	D2	31	18s	308990	222432
38	D2	32	18s	318795	232182
38	D2	33	18s	327503	240834
38	D2	34	18s	334101	247376
38	D2	35	18s	339663	252884
38	D2	36	18s	344804	257969
38	D2	37	18s	349191	262301
38	D2	38	18s	351982	265037
38	D2	39	18s	354862	267862
38	D2	40	18s	356750	269695
39	D3	1
39	D3	2
39	D3	3
39	D3	4
39	D3	5
39	D3	6
39	D3	7
39	D3	8
39	D3	9
39	D3	10
39	D3	11
39	D3	12
39	D3	13
39	D3	14
39	D3	15
39	D3	16
39	D3	17
39	D3	18
39	D3	19
39	D3	20
39	D3	21
39	D3	22
39	D3	23
39	D3	24
39	D3	25
39	D3	26
39	D3	27
39	D3	28
39	D3	29
39	D3	30
39	D3	31
39	D3	32
39	D3	33
39	D3	34
39	D3	35
39	D3	36
39	D3	37
39	D3	38
39	D3	39
39	D3	40
40	D4	1
40	D4	2
40	D4	3
40	D4	4
40	D4	5
40	D4	6
40	D4	7
40	D4	8
40	D4	9
40	D4	10
40	D4	11
40	D4	12
40	D4	13
40	D4	14
40	D4	15
40	D4	16
40	D4	17
40	D4	18
40	D4	19
40	D4	20
40	D4	21
40	D4	22
40	D4	23
40	D4	24
40	D4	25
40	D4	26
40	D4	27
40	D4	28
40	D4	29
40	D4	30
40	D4	31
40	D4	32
40	D4	33
40	D4	34
40	D4	35
40	D4	36
40	D4	37
40	D4	38
40	D4	39
40	D4	40
41	D5	1
41	D5	2
41	D5	3
41	D5	4
41	D5	5
41	D5	6
41	D5	7
41	D5	8
41	D5	9
41	D5	10
41	D5	11
41	D5	12
41	D5	13
41	D5	14
41	D5	15
41	D5	16
41	D5	17
41	D5	18
41	D5	19
41	D5	20
41	D5	21
41	D5	22
41	D5	23
41	D5	24
41	D5	25
41	D5	26
41	D5	27
41	D5	28
41	D5	29
41	D5	30
41	D5	31
41	D5	32
41	D5	33
41	D5	34
41	D5	35
41	D5	36
41	D5	37
41	D5	38
41	D5	39
41	D5	40
42	D6	1
42	D6	2
42	D6	3
42	D6	4
42	D6	5
42	D6	6
42	D6	7
42	D6	8
42	D6	9
42	D6	10
42	D6	11
42	D6	12
42	D6	13
42	D6	14
42	D6	15
42	D6	16
42	D6	17
42	D6	18
42	D6	19
42	D6	20
42	D6	21
42	D6	22
42	D6	23
42	D6	24
42	D6	25
42	D6	26
42	D6	27
42	D6	28
42	D6	29
42	D6	30
42	D6	31
42	D6	32
42	D6	33
42	D6	34
42	D6	35
42	D6	36
42	D6	37
42	D6	38
42	D6	39
42	D6	40
43	D7	1
43	D7	2
43	D7	3
43	D7	4
43	D7	5
43	D7	6
43	D7	7
43	D7	8
43	D7	9
43	D7	10
43	D7	11
43	D7	12
43	D7	13
43	D7	14
43	D7	15
43	D7	16
43	D7	17
43	D7	18
43	D7	19
43	D7	20
43	D7	21
43	D7	22
43	D7	23
43	D7	24
43	D7	25
43	D7	26
43	D7	27
43	D7	28
43	D7	29
43	D7	30
43	D7	31
43	D7	32
43	D7	33
43	D7	34
43	D7	35
43	D7	36
43	D7	37
43	D7	38
43	D7	39
43	D7	40
44	D8	1
44	D8	2
44	D8	3
44	D8	4
44	D8	5
44	D8	6
44	D8	7
44	D8	8
44	D8	9
44	D8	10
44	D8	11
44	D8	12
44	D8	13
44	D8	14
44	D8	15
44	D8	16
44	D8	17
44	D8	18
44	D8	19
44	D8	20
44	D8	21
44	D8	22
44	D8	23
44	D8	24
44	D8	25
44	D8	26
44	D8	27
44	D8	28
44	D8	29
44	D8	30
44	D8	31
44	D8	32
44	D8	33
44	D8	34
44	D8	35
44	D8	36
44	D8	37
44	D8	38
44	D8	39
44	D8	40
45	D9	1
45	D9	2
45	D9	3
45	D9	4
45	D9	5
45	D9	6
45	D9	7
45	D9	8
45	D9	9
45	D9	10
45	D9	11
45	D9	12
45	D9	13
45	D9	14
45	D9	15
45	D9	16
45	D9	17
45	D9	18
45	D9	19
45	D9	20
45	D9	21
45	D9	22
45	D9	23
45	D9	24
45	D9	25
45	D9	26
45	D9	27
45	D9	28
45	D9	29
45	D9	30
45	D9	31
45	D9	32
45	D9	33
45	D9	34
45	D9	35
45	D9	36
45	D9	37
45	D9	38
45	D9	39
45	D9	40
46	D10	1
46	D10	2
46	D10	3
46	D10	4
46	D10	5
46	D10	6
46	D10	7
46	D10	8
46	D10	9
46	D10	10
46	D10	11
46	D10	12
46	D10	13
46	D10	14
46	D10	15
46	D10	16
46	D10	17
46	D10	18
46	D10	19
46	D10	20
46	D10	21
46	D10	22
46	D10	23
46	D10	24
46	D10	25
46	D10	26
46	D10	27
46	D10	28
46	D10	29
46	D10	30
46	D10	31
46	D10	32
46	D10	33
46	D10	34
46	D10	35
46	D10	36
46	D10	37
46	D10	38
46	D10	39
46	D10	40
47	D11	1
47	D11	2
47	D11	3
47	D11	4
47	D11	5
47	D11	6
47	D11	7
47	D11	8
47	D11	9
47	D11	10
47	D11	11
47	D11	12
47	D11	13
47	D11	14
47	D11	15
47	D11	16
47	D11	17
47	D11	18
47	D11	19
47	D11	20
47	D11	21
47	D11	22
47	D11	23
47	D11	24
47	D11	25
47	D11	26
47	D11	27
47	D11	28
47	D11	29
47	D11	30
47	D11	31
47	D11	32
47	D11	33
47	D11	34
47	D11	35
47	D11	36
47	D11	37
47	D11	38
47	D11	39
47	D11	40
48	D12	1
48	D12	2
48	D12	3
48	D12	4
48	D12	5
48	D12	6
48	D12	7
48	D12	8
48	D12	9
48	D12	10
48	D12	11
48	D12	12
48	D12	13
48	D12	14
48	D12	15
48	D12	16
48	D12	17
48	D12	18
48	D12	19
48	D12	20
48	D12	21
48	D12	22
48	D12	23
48	D12	24
48	D12	25
48	D12	26
48	D12	27
48	D12	28
48	D12	29
48	D12	30
48	D12	31
48	D12	32
48	D12	33
48	D12	34
48	D12	35
48	D12	36
48	D12	37
48	D12	38
48	D12	39
48	D12	40
49	E1	1	lc3	22179.3	-1039.79
49	E1	2	lc3	22773.5	-474.129
49	E1	3	lc3	22960.7	-315.542
49	E1	4	lc3	22853.8	-450.989
49	E1	5	lc3	23002.8	-330.501
49	E1	6	lc3	23448.6	86.6494
49	E1	7	lc3	23525.4	134.96
49	E1	8	lc3	23839.9	420.858
49	E1	9	lc3	23849.7	402.104
49	E1	10	lc3	23521.2	45.0159
49	E1	11	lc3	23361.7	-143.074
49	E1	12	lc3	23483.1	-50.256
49	E1	13	lc3	23623	61.0876
49	E1	14	lc3	23866.4	275.921
49	E1	15	lc3	24069.7	450.697
49	E1	16	lc3	24009	361.376
49	E1	17	lc3	23946.8	270.692
49	E1	18	lc3	23361.4	-343.28
49	E1	19	lc3	23279.8	-453.48
49	E1	20	lc3	23865.8	103.981
49	E1	21	lc3	23619.9	-170.517
49	E1	22	lc3	23463.3	-355.703
49	E1	23	lc3	23904.5	56.914
49	E1	24	lc3	24964.8	1088.71
49	E1	25	lc3	25728.5	1823.77
49	E1	26	lc3	27009.1	3075.82
49	E1	27	lc3	30547.3	6585.43
49	E1	28	lc3	36213.7	12223.3
49	E1	29	lc3	47012.1	22993.1
49	E1	30	lc3	65733.9	41686.4
49	E1	31	lc3	94181	70104.9
49	E1	32	lc3	132154	108049
49	E1	33	lc3	173573	149440
49	E1	34	lc3	211093	186931
49	E1	35	lc3	241697	217507
49	E1	36	lc3	265989	241770
49	E1	37	lc3	285213	260965
[truncated: 1,883 more rows]

## Sheet: Results
Block Type	96-Well 0.2-mL Block
Calibration Background is expired	No
Calibration Background performed on	04-13-2021
Calibration Pure Dye ABY is expired	No
Calibration Pure Dye ABY performed on	04-13-2021
Calibration Pure Dye FAM is expired	No
Calibration Pure Dye FAM performed on	04-13-2021
Calibration Pure Dye JUN is expired	No
Calibration Pure Dye JUN performed on	04-13-2021
Calibration Pure Dye NED is expired	No
Calibration Pure Dye NED performed on	04-13-2021
Calibration Pure Dye ROX is expired	No
Calibration Pure Dye ROX performed on	04-13-2021
Calibration Pure Dye SYBR is expired	No
Calibration Pure Dye SYBR performed on	04-13-2021
Calibration Pure Dye TAMRA is expired	No
Calibration Pure Dye TAMRA performed on	04-13-2021
Calibration Pure Dye VIC is expired	No
Calibration Pure Dye VIC performed on	04-13-2021
Calibration ROI is expired	No
Calibration ROI performed on	04-13-2021
Calibration Uniformity is expired	No
Calibration Uniformity performed on	04-13-2021
Chemistry	SYBR_GREEN
Date Created	2021-08-06 16:30:01 PM CST
Experiment Barcode
Experiment Comment
Experiment File Name	D:\Users\INSTR-ADMIN\Desktop\2021-08-06_150242.eds
Experiment Name	2021-08-06_150242
Experiment Run End Time	2021-08-06 16:08:50 PM CST
Experiment Type	Comparative Cт (ΔΔCт)
Instrument Name	272325576
Instrument Serial Number	272325576
Instrument Type	QuantStudio™ 3 System
Passive Reference
Post-read Stage/Step
Pre-read Stage/Step
Quantification Cycle Method	Ct
Signal Smoothing On	true
Stage where Melt Analysis is performed	Stage3
Stage/ Cycle where Ct Analysis is performed	Stage2, Step2
User Name
Well	Well Position	Omit	Sample Name	Target Name	Task	Reporter	Quencher	Quantity	Quantity Mean	Quantity SD	RQ	RQ Min	RQ Max	CT	Ct Mean	Ct SD	Delta Ct	Delta Ct Mean	Delta Ct SD	Delta Ct SE	Delta Delta Ct	Automatic Ct Threshold	Ct Threshold	Automatic Baseline	Baseline Start	Baseline End	Amp Status	Comments	Cq Conf	HIGHSD	Tm1	Tm2	Tm3	Tm4
1	A1	FALSE	0	18s	UNKNOWN	SYBR	None							19.1662	19.2479	0.0735035						TRUE	19205.9	TRUE	3	13	Amp		0.972032	N	84.8851
2	A2	FALSE	20	18s	UNKNOWN	SYBR	None							21.1293	21.2696	0.0946193						TRUE	19205.9	TRUE	3	13	Amp		0.980241	N	84.7315
13	B1	FALSE	0	18s	UNKNOWN	SYBR	None							19.212	19.2479	0.0735035						TRUE	19205.9	TRUE	3	13	Amp		0.978272	N	84.7315
14	B2	FALSE	20	18s	UNKNOWN	SYBR	None							21.3044	21.2696	0.0946193						TRUE	19205.9	TRUE	3	15	Amp		0.970014	N	84.7315
25	C1	FALSE	0	18s	UNKNOWN	SYBR	None							19.2812	19.2479	0.0735035						TRUE	19205.9	TRUE	3	13	Amp		0.933495	N	84.5779
26	C2	FALSE	20	18s	UNKNOWN	SYBR	None							21.3086	21.2696	0.0946193						TRUE	19205.9	TRUE	3	14	Amp		0.966077	N	84.5779
37	D1	FALSE	0	18s	UNKNOWN	SYBR	None							19.3324	19.2479	0.0735035						TRUE	19205.9	TRUE	3	14	Amp		0.943888	N	84.5779
38	D2	FALSE	20	18s	UNKNOWN	SYBR	None							21.3361	21.2696	0.0946193						TRUE	19205.9	TRUE	3	14	Amp		0.956834	N	84.4243
49	E1	FALSE	0	lc3	UNKNOWN	SYBR	None				1	0.641918	1.55783	28.5864	29.1039	0.517538		9.85598	0.522732	0.261366	0	TRUE	17791.1	TRUE	3	22	Amp		0.983704	Y	85.1923
50	E2	FALSE	20	lc3	UNKNOWN	SYBR	None				5.04614	3.40929	7.46888	28.4789	28.7904	0.452603		7.52079	0.462388	0.231194	-2.33518	TRUE	17791.1	TRUE	3	21	Amp		0.987627	N	85.0387
61	F1	FALSE	0	lc3	UNKNOWN	SYBR	None				1	0.641918	1.55783	29.3808	29.1039	0.517538		9.85598	0.522732	0.261366	0	TRUE	17791.1	TRUE	3	22	Amp		0.973062	Y	85.0387
62	F2	FALSE	20	lc3	UNKNOWN	SYBR	None				5.04614	3.40929	7.46888	29.4492	28.7904	0.452603		7.52079	0.462388	0.231194	-2.33518	TRUE	17791.1	TRUE	3	23	Amp		0.986052	N	85.0387
73	G1	FALSE	0	lc3	UNKNOWN	SYBR	None				1	0.641918	1.55783	29.688	29.1039	0.517538		9.85598	0.522732	0.261366	0	TRUE	17791.1	TRUE	3	19	Amp		0.975069	Y	84.8851
74	G2	FALSE	20	lc3	UNKNOWN	SYBR	None				5.04614	3.40929	7.46888	28.7243	28.7904	0.452603		7.52079	0.462388	0.231194	-2.33518	TRUE	17791.1	TRUE	3	23	Amp		0.973695	N	85.0387
85	H1	FALSE	0	lc3	UNKNOWN	SYBR	None				1	0.641918	1.55783	28.7605	29.1039	0.517538		9.85598	0.522732	0.261366	0	TRUE	17791.1	TRUE	3	23	Amp		0.986412	Y	85.1923
86	H2	FALSE	20	lc3	UNKNOWN	SYBR	None				5.04614	3.40929	7.46888	28.5092	28.7904	0.452603		7.52079	0.462388	0.231194	-2.33518	TRUE	17791.1	TRUE	3	20	Amp		0.989683	N	85.1923
Analysis Type	Singleplex
Endogenous Control	18s
RQ Min/Max Confidence Level	95.0
Reference Sample	0

## Sheet: Melt Curve Raw Data
Block Type	96-Well 0.2-mL Block
Calibration Background is expired	No
Calibration Background performed on	04-13-2021
Calibration Pure Dye ABY is expired	No
Calibration Pure Dye ABY performed on	04-13-2021
Calibration Pure Dye FAM is expired	No
Calibration Pure Dye FAM performed on	04-13-2021
Calibration Pure Dye JUN is expired	No
Calibration Pure Dye JUN performed on	04-13-2021
Calibration Pure Dye NED is expired	No
Calibration Pure Dye NED performed on	04-13-2021
Calibration Pure Dye ROX is expired	No
Calibration Pure Dye ROX performed on	04-13-2021
Calibration Pure Dye SYBR is expired	No
Calibration Pure Dye SYBR performed on	04-13-2021
Calibration Pure Dye TAMRA is expired	No
Calibration Pure Dye TAMRA performed on	04-13-2021
Calibration Pure Dye VIC is expired	No
Calibration Pure Dye VIC performed on	04-13-2021
Calibration ROI is expired	No
Calibration ROI performed on	04-13-2021
Calibration Uniformity is expired	No
Calibration Uniformity performed on	04-13-2021
Chemistry	SYBR_GREEN
Date Created	2021-08-06 16:30:02 PM CST
Experiment Barcode
Experiment Comment
Experiment File Name	D:\Users\INSTR-ADMIN\Desktop\2021-08-06_150242.eds
Experiment Name	2021-08-06_150242
Experiment Run End Time	2021-08-06 16:08:50 PM CST
Experiment Type	Comparative Cт (ΔΔCт)
Instrument Name	272325576
Instrument Serial Number	272325576
Instrument Type	QuantStudio™ 3 System
Passive Reference
Post-read Stage/Step
Pre-read Stage/Step
Quantification Cycle Method	Ct
Signal Smoothing On	true
Stage where Melt Analysis is performed	Stage3
Stage/ Cycle where Ct Analysis is performed	Stage2, Step2
User Name
Well	Well Position	Reading	Temperature	Fluorescence	Derivative	Target Name
1	A1	1	60.0008	366360	8079.38	18s
1	A1	2	60.308	365361	8268.16	18s
1	A1	3	60.6152	362307	8448.28	18s
1	A1	4	60.9224	361036	8578.35	18s
1	A1	5	61.2297	356682	8630.83	18s
1	A1	6	61.5369	353500	8615	18s
1	A1	7	61.8441	352442	8555.51	18s
1	A1	8	62.1513	348808	8487.9	18s
1	A1	9	62.4585	346465	8450.84	18s
1	A1	10	62.7657	343936	8467.53	18s
1	A1	11	63.0729	341085	8543.64	18s
1	A1	12	63.3801	338719	8662.65	18s
1	A1	13	63.6874	336841	8801.74	18s
1	A1	14	63.9946	332410	8932.46	18s
1	A1	15	64.3018	330382	9026.22	18s
1	A1	16	64.609	328009	9063.33	18s
1	A1	17	64.9162	323917	9038.8	18s
1	A1	18	65.2234	320782	8963.42	18s
1	A1	19	65.5306	319196	8861.33	18s
1	A1	20	65.8379	315217	8763.82	18s
1	A1	21	66.1451	312990	8702.07	18s
1	A1	22	66.4523	310371	8698.43	18s
1	A1	23	66.7595	307365	8758.65	18s
1	A1	24	67.0667	305378	8867.45	18s
1	A1	25	67.3739	302235	8989.77	18s
1	A1	26	67.6811	299435	9082.65	18s
1	A1	27	67.9883	296397	9111.57	18s
1	A1	28	68.2956	292322	9065.8	18s
1	A1	29	68.6028	289517	8963.14	18s
1	A1	30	68.91	288016	8841.15	18s
1	A1	31	69.2172	284279	8740.43	18s
1	A1	32	69.5244	281544	8687.06	18s
1	A1	33	69.8316	280108	8684	18s
1	A1	34	70.1388	277008	8713.45	18s
1	A1	35	70.4461	273902	8747.69	18s
1	A1	36	70.7533	270180	8761.51	18s
1	A1	37	71.0605	268984	8740.5	18s
1	A1	38	71.3677	265505	8683.15	18s
1	A1	39	71.6749	262136	8599.09	18s
1	A1	40	71.9821	260065	8502.1	18s
1	A1	41	72.2893	257643	8418.62	18s
1	A1	42	72.5965	253796	8374.58	18s
1	A1	43	72.9038	252461	8387.78	18s
1	A1	44	73.211	249898	8461.81	18s
1	A1	45	73.5182	247034	8582.39	18s
1	A1	46	73.8254	245074	8714.48	18s
1	A1	47	74.1326	240599	8831.62	18s
1	A1	48	74.4398	239149	8903.85	18s
1	A1	49	74.747	235535	8910.19	18s
1	A1	50	75.0542	232727	8843.08	18s
1	A1	51	75.3615	229819	8710.72	18s
1	A1	52	75.6687	226533	8534.75	18s
1	A1	53	75.9759	223952	8343.27	18s
1	A1	54	76.2831	221328	8179.99	18s
1	A1	55	76.5903	219633	8068.39	18s
1	A1	56	76.8975	216721	8013.76	18s
1	A1	57	77.2047	214472	8006.94	18s
1	A1	58	77.512	210355	8033.43	18s
1	A1	59	77.8192	208877	8079.65	18s
1	A1	60	78.1264	206845	8133.05	18s
1	A1	61	78.4336	203854	8178.82	18s
1	A1	62	78.7408	200851	8200.06	18s
1	A1	63	79.048	196991	8183.02	18s
1	A1	64	79.3552	196475	8124.46	18s
1	A1	65	79.6624	192741	8037.08	18s
1	A1	66	79.9697	189758	7951.95	18s
1	A1	67	80.2769	187699	7918.93	18s
1	A1	68	80.5841	185568	8006.08	18s
1	A1	69	80.8913	183639	8298.65	18s
1	A1	70	81.1985	180882	8880.3	18s
1	A1	71	81.5057	178329	9846.92	18s
1	A1	72	81.8129	175766	11336.8	18s
1	A1	73	82.1201	173751	13481.5	18s
1	A1	74	82.4274	169453	16409.5	18s
1	A1	75	82.7346	163083	20222	18s
1	A1	76	83.0418	159712	24950.8	18s
1	A1	77	83.349	150725	30493	18s
1	A1	78	83.6562	140320	36538.2	18s
1	A1	79	83.9634	127402	42521.1	18s
1	A1	80	84.2706	114068	47648.3	18s
1	A1	81	84.5779	93291.8	51036.6	18s
1	A1	82	84.8851	66714.6	51943.2	18s
1	A1	83	85.1923	37771.7	50009.6	18s
1	A1	84	85.4995	17131.2	45405.3	18s
1	A1	85	85.8067	6483.11	38799.3	18s
1	A1	86	86.1139	-618.733	31168.6	18s
1	A1	87	86.4211	-1353.92	23532.2	18s
1	A1	88	86.7283	-2132.72	16712.5	18s
1	A1	89	87.0356	-2556.58	11199	18s
1	A1	90	87.3428	-2706.49	7046.32	18s
1	A1	91	87.65	-3996.2	4125.61	18s
1	A1	92	87.9572	-3448.13	2282.33	18s
1	A1	93	88.2644	-3547.05	1174.83	18s
1	A1	94	88.5716	-4494.53	514.918	18s
1	A1	95	88.8788	-5161.34	108.074	18s
1	A1	96	89.1861	-4476.73	-149.085	18s
1	A1	97	89.4933	-3242.56	-298.367	18s
1	A1	98	89.8005	-3754.4	-357.4	18s
1	A1	99	90.1077	-5186.31	-347.36	18s
1	A1	100	90.4149	-4315.63	-301.94	18s
1	A1	101	90.7221	-3808.55	-260.122	18s
1	A1	102	91.0293	-5903.38	-252.721	18s
1	A1	103	91.3365	-4514.14	-292.066	18s
1	A1	104	91.6438	-5776.21	-369.381	18s
1	A1	105	91.951	-4588.19	-460.274	18s
1	A1	106	92.2582	-4436.38	-536.133	18s
1	A1	107	92.5654	-5656	-576.693	18s
1	A1	108	92.8726	-4051.51	-577.821	18s
1	A1	109	93.1798	-4603.57	-550.528	18s
1	A1	110	93.487	-6034.32	-512.476	18s
1	A1	111	93.7943	-4474.5	-478.009	18s
1	A1	112	94.1015	-4950.09	-453.117	18s
1	A1	113	94.4087	-4754.55	-437.254	18s
1	A1	114	94.7159	-5901.89	-428.3	18s
2	A2	1	60.0008	417813	8565.89	18s
2	A2	2	60.308	416632	8702.61	18s
2	A2	3	60.6152	413012	8846.96	18s
2	A2	4	60.9224	411261	8994.82	18s
2	A2	5	61.2297	408353	9144.54	18s
2	A2	6	61.5369	405521	9294.2	18s
2	A2	7	61.8441	403740	9439.94	18s
2	A2	8	62.1513	399441	9577.33	18s
2	A2	9	62.4585	396416	9703.08	18s
2	A2	10	62.7657	393143	9815.12	18s
2	A2	11	63.0729	391178	9910.7	18s
2	A2	12	63.3801	387519	9988.67	18s
2	A2	13	63.6874	384013	10039.7	18s
2	A2	14	63.9946	380279	10066.6	18s
2	A2	15	64.3018	377655	10078.7	18s
2	A2	16	64.609	375003	10086.8	18s
2	A2	17	64.9162	370956	10096	18s
2	A2	18	65.2234	368628	10105.3	18s
2	A2	19	65.5306	364684	10110.4	18s
2	A2	20	65.8379	362009	10110.6	18s
2	A2	21	66.1451	358186	10110.6	18s
2	A2	22	66.4523	354881	10115.5	18s
2	A2	23	66.7595	351942	10123.9	18s
2	A2	24	67.0667	349914	10125.3	18s
2	A2	25	67.3739	345431	10106.8	18s
2	A2	26	67.6811	341550	10065.1	18s
2	A2	27	67.9883	338369	10012.1	18s
2	A2	28	68.2956	336211	9970.19	18s
2	A2	29	68.6028	332891	9958.93	18s
2	A2	30	68.91	330110	9984.26	18s
2	A2	31	69.2172	326742	10036.9	18s
2	A2	32	69.5244	322969	10098.1	18s
2	A2	33	69.8316	320473	10147.9	18s
2	A2	34	70.1388	317038	10170.5	18s
2	A2	35	70.4461	314145	10157.7	18s
2	A2	36	70.7533	309831	10110.9	18s
2	A2	37	71.0605	307048	10041.7	18s
2	A2	38	71.3677	304653	9969.21	18s
2	A2	39	71.6749	300712	9915.05	18s
2	A2	40	71.9821	297841	9896.62	18s
2	A2	41	72.2893	294821	9919.59	18s
2	A2	42	72.5965	292035	9975.74	18s
2	A2	43	72.9038	288953	10041.2	18s
2	A2	44	73.211	285192	10083.1	18s
2	A2	45	73.5182	282434	10070.9	18s
2	A2	46	73.8254	279373	9989.55	18s
2	A2	47	74.1326	274633	9849.98	18s
2	A2	48	74.4398	272241	9684.29	18s
2	A2	49	74.747	269387	9519.04	18s
2	A2	50	75.0542	267230	9380.15	18s
2	A2	51	75.3615	263606	9280.05	18s
2	A2	52	75.6687	260623	9220.49	18s
2	A2	53	75.9759	257176	9199.27	18s
2	A2	54	76.2831	254971	9214.42	18s
2	A2	55	76.5903	252134	9262.75	18s
2	A2	56	76.8975	248819	9336.66	18s
2	A2	57	77.2047	245677	9423.99	18s
2	A2	58	77.512	242899	9512.31	18s
2	A2	59	77.8192	239316	9593.84	18s
2	A2	60	78.1264	236594	9666.99	18s
2	A2	61	78.4336	232876	9732.94	18s
2	A2	62	78.7408	230719	9790.41	18s
2	A2	63	79.048	226851	9833.07	18s
2	A2	64	79.3552	224320	9853.84	18s
2	A2	65	79.6624	219812	9853.95	18s
2	A2	66	79.9697	217101	9851.59	18s
2	A2	67	80.2769	214150	9886.15	18s
2	A2	68	80.5841	212557	10025.9	18s
2	A2	69	80.8913	207634	10357.1	18s
2	A2	70	81.1985	205527	10990.4	18s
2	A2	71	81.5057	201680	12066.7	18s
2	A2	72	81.8129	200091	13754.5	18s
2	A2	73	82.1201	195761	16243.5	18s
2	A2	74	82.4274	191511	19724.7	18s
2	A2	75	82.7346	185067	24353.8	18s
2	A2	76	83.0418	179596	30185.4	18s
2	A2	77	83.349	171742	37079.3	18s
2	A2	78	83.6562	158911	44603.9	18s
2	A2	79	83.9634	144745	51988	18s
2	A2	80	84.2706	126816	58183.6	18s
2	A2	81	84.5779	103685	62069.4	18s
2	A2	82	84.8851	73023	62756.1	18s
2	A2	83	85.1923	41905.1	59882.4	18s
2	A2	84	85.4995	18533.8	53767.2	18s
2	A2	85	85.8067	6855.57	45335.3	18s
2	A2	86	86.1139	2582.59	35847.8	18s
2	A2	87	86.4211	916.917	26554.7	18s
2	A2	88	86.7283	-1067.14	18408.4	18s
2	A2	89	87.0356	-966.367	11924.9	18s
2	A2	90	87.3428	-1327.88	7377.05	18s
2	A2	91	87.65	-2041.85	4413.35	18s
2	A2	92	87.9572	-1339.9	2569.59	18s
2	A2	93	88.2644	-2473.86	1496.06	18s
2	A2	94	88.5716	-2597.7	899.912	18s
2	A2	95	88.8788	-2642.86	574.032	18s
2	A2	96	89.1861	-3007.39	391.734	18s
2	A2	97	89.4933	-2461.4	283.896	18s
2	A2	98	89.8005	-2626.25	214.002	18s
2	A2	99	90.1077	-3865.77	161.138	18s
2	A2	100	90.4149	-3806.75	112.948	18s
2	A2	101	90.7221	-2100.45	64.0488	18s
2	A2	102	91.0293	-4434.71	14.5312	18s
2	A2	103	91.3365	-3072.44	-32.8701	18s
2	A2	104	91.6438	-3964.83	-75.1045	18s
2	A2	105	91.951	-3400.15	-109.188	18s
2	A2	106	92.2582	-3324.81	-131.613	18s
2	A2	107	92.5654	-4286.52	-138.732	18s
2	A2	108	92.8726	-3324.05	-128.93	18s
2	A2	109	93.1798	-3576.48	-105.498	18s
2	A2	110	93.487	-3605.94	-77.8496	18s
2	A2	111	93.7943	-4501.54	-58.9775	18s
2	A2	112	94.1015	-4120.65	-59.4697	18s
2	A2	113	94.4087	-4093.56	-81.7148	18s
2	A2	114	94.7159	-3968.65	-118.687	18s
13	B1	1	60.0008	323677	6747.93	18s
13	B1	2	60.308	322093	6869.04	18s
13	B1	3	60.6152	319726	7011.73	18s
13	B1	4	60.9224	319187	7160.49	18s
13	B1	5	61.2297	316476	7293.46	18s
13	B1	6	61.5369	314427	7392.8	18s
13	B1	7	61.8441	311286	7455.51	18s
13	B1	8	62.1513	308647	7497.9	18s
13	B1	9	62.4585	307018	7547.82	18s
13	B1	10	62.7657	304099	7629.12	18s
13	B1	11	63.0729	303008	7747.85	18s
13	B1	12	63.3801	299945	7879.54	18s
13	B1	13	63.6874	297702	7989.58	18s
13	B1	14	63.9946	294497	8049.93	18s
13	B1	15	64.3018	292122	8053.08	18s
13	B1	16	64.609	288872	8013.7	18s
13	B1	17	64.9162	287086	7957.55	18s
13	B1	18	65.2234	284818	7906.7	18s
13	B1	19	65.5306	282092	7870.31	18s
13	B1	20	65.8379	280192	7845.76	18s
13	B1	21	66.1451	276408	7825.97	18s
13	B1	22	66.4523	274937	7807.25	18s
13	B1	23	66.7595	272419	7792.37	18s
13	B1	24	67.0667	269055	7787.03	18s
13	B1	25	67.3739	267598	7793.99	18s
13	B1	26	67.6811	264685	7807.59	18s
13	B1	27	67.9883	262774	7813.87	18s
13	B1	28	68.2956	259659	7796.85	18s
13	B1	29	68.6028	257640	7748.33	18s
13	B1	30	68.91	254170	7675.38	18s
13	B1	31	69.2172	252666	7600.3	18s
13	B1	32	69.5244	250009	7553.33	18s
13	B1	33	69.8316	247582	7551.22	18s
13	B1	34	70.1388	246152	7598.3	18s
13	B1	35	70.4461	243460	7685.52	18s
13	B1	36	70.7533	240907	7786.31	18s
13	B1	37	71.0605	238086	7875.35	18s
13	B1	38	71.3677	235836	7935.9	18s
13	B1	39	71.6749	233406	7962.68	18s
13	B1	40	71.9821	231117	7960.44	18s
13	B1	41	72.2893	227157	7938.8	18s
13	B1	42	72.5965	226216	7907.34	18s
13	B1	43	72.9038	223497	7872.11	18s
13	B1	44	73.211	221052	7835.68	18s
13	B1	45	73.5182	217920	7799.73	18s
13	B1	46	73.8254	216236	7766.5	18s
13	B1	47	74.1326	212768	7736.15	18s
13	B1	48	74.4398	211940	7702.15	18s
13	B1	49	74.747	208866	7651.2	18s
13	B1	50	75.0542	206338	7573.07	18s
13	B1	51	75.3615	203272	7471.48	18s
13	B1	52	75.6687	200689	7364.53	18s
13	B1	53	75.9759	199363	7284.33	18s
13	B1	54	76.2831	196377	7257.3	18s
13	B1	55	76.5903	195434	7287.59	18s
13	B1	56	76.8975	192147	7352.23	18s
13	B1	57	77.2047	190533	7412.26	18s
13	B1	58	77.512	186348	7432.6	18s
13	B1	59	77.8192	184904	7398.94	18s
13	B1	60	78.1264	182108	7321.72	18s
13	B1	61	78.4336	179965	7227.69	18s
13	B1	62	78.7408	178134	7145.52	18s
13	B1	63	79.048	175888	7095.35	18s
13	B1	64	79.3552	173078	7086.43	18s
13	B1	65	79.6624	171058	7121.61	18s
13	B1	66	79.9697	169763	7204.28	18s
13	B1	67	80.2769	165943	7344.72	18s
13	B1	68	80.5841	164737	7565.74	18s
13	B1	69	80.8913	162612	7925.37	18s
13	B1	70	81.1985	159768	8489.71	18s
13	B1	71	81.5057	156634	9366.79	18s
13	B1	72	81.8129	155278	10703.5	18s
13	B1	73	82.1201	152291	12673.4	18s
13	B1	74	82.4274	149155	15451.2	18s
13	B1	75	82.7346	144448	19171.9	18s
13	B1	76	83.0418	140560	23870.5	18s
13	B1	77	83.349	132961	29408.9	18s
13	B1	78	83.6562	123645	35407.2	18s
13	B1	79	83.9634	112577	41219.7	18s
13	B1	80	84.2706	98151.7	45998.2	18s
13	B1	81	84.5779	79075.7	48865.9	18s
13	B1	82	84.8851	54982.4	49163.1	18s
13	B1	83	85.1923	31198.6	46672	18s
13	B1	84	85.4995	14631.3	41710.8	18s
13	B1	85	85.8067	5624.32	35046.8	18s
13	B1	86	86.1139	2578.72	27666.2	18s
13	B1	87	86.4211	653.52	20504.7	18s
13	B1	88	86.7283	-632.688	14247.5	18s
13	B1	89	87.0356	-1815.74	9249.68	18s
13	B1	90	87.3428	-724.847	5666.97	18s
13	B1	91	87.65	-1594.6	3275.73	18s
13	B1	92	87.9572	-1342.15	1760.61	18s
13	B1	93	88.2644	-1515.68	869.912	18s
13	B1	94	88.5716	-1518.83	382.337	18s
13	B1	95	88.8788	-1563.95	126.925	18s
13	B1	96	89.1861	-2097.68	-13.4199	18s
13	B1	97	89.4933	-1989.11	-106.308	18s
13	B1	98	89.8005	-1898.74	-178.573	18s
13	B1	99	90.1077	-2601.52	-229.484	18s
13	B1	100	90.4149	-1139.68	-248.216	18s
13	B1	101	90.7221	-1536.8	-231.129	18s
13	B1	102	91.0293	-1847.74	-191.162	18s
13	B1	103	91.3365	-2798.23	-154.165	18s
13	B1	104	91.6438	-2093.5	-145.117	18s
13	B1	105	91.951	-2978.39	-174.169	18s
13	B1	106	92.2582	-1335.56	-231.877	18s
13	B1	107	92.5654	-3236.58	-295.582	18s
13	B1	108	92.8726	-1995.12	-341.395	18s
13	B1	109	93.1798	-1716.11	-354.554	18s
13	B1	110	93.487	-2378.71	-333.967	18s
13	B1	111	93.7943	-2353.43	-290.583	18s
13	B1	112	94.1015	-1981.5	-241.472	18s
13	B1	113	94.4087	-2959.6	-202.486	18s
13	B1	114	94.7159	-2563.05	-182.549	18s
14	B2	1	60.0008	345960	7010.87	18s
14	B2	2	60.308	345518	7155.75	18s
14	B2	3	60.6152	343536	7332.35	18s
14	B2	4	60.9224	342539	7519.02	18s
14	B2	5	61.2297	338340	7689.03	18s
14	B2	6	61.5369	336721	7822.68	18s
14	B2	7	61.8441	335124	7915.39	18s
14	B2	8	62.1513	330441	7978.53	18s
14	B2	9	62.4585	329087	8031.67	18s
14	B2	10	62.7657	327188	8091.98	18s
14	B2	11	63.0729	324028	8166.26	18s
14	B2	12	63.3801	321750	8250.23	18s
14	B2	13	63.6874	318761	8330.88	18s
14	B2	14	63.9946	315992	8402.17	18s
14	B2	15	64.3018	314730	8460.72	18s
14	B2	16	64.609	310191	8509.08	18s
14	B2	17	64.9162	307945	8551.04	18s
14	B2	18	65.2234	305961	8586.83	18s
14	B2	19	65.5306	303249	8610.64	18s
14	B2	20	65.8379	300571	8613.82	18s
14	B2	21	66.1451	296585	8591.3	18s
14	B2	22	66.4523	294354	8545.16	18s
14	B2	23	66.7595	291952	8483.19	18s
14	B2	24	67.0667	289632	8414.96	18s
14	B2	25	67.3739	286080	8349.59	18s
14	B2	26	67.6811	283734	8296.19	18s
14	B2	27	67.9883	281217	8263.97	18s
14	B2	28	68.2956	278255	8258.99	18s
14	B2	29	68.6028	276655	8279.98	18s
14	B2	30	68.91	274038	8318.06	18s
14	B2	31	69.2172	270952	8363.07	18s
14	B2	32	69.5244	268157	8411.79	18s
14	B2	33	69.8316	264974	8469.97	18s
14	B2	34	70.1388	263181	8544.55	18s
14	B2	35	70.4461	260865	8631.93	18s
14	B2	36	70.7533	258364	8713.33	18s
14	B2	37	71.0605	254838	8761.56	18s
14	B2	38	71.3677	251843	8755.64	18s
14	B2	39	71.6749	248512	8692.22	18s
14	B2	40	71.9821	247073	8586.99	18s
14	B2	41	72.2893	243005	8467.01	18s
14	B2	42	72.5965	242041	8359.95	18s
14	B2	43	72.9038	237379	8286.12	18s
14	B2	44	73.211	236502	8254.84	18s
14	B2	45	73.5182	234442	8264.24	18s
14	B2	46	73.8254	230426	8303.31	18s
14	B2	47	74.1326	228123	8353.05	18s
14	B2	48	74.4398	225925	8387.86	18s
14	B2	49	74.747	223705	8379.31	18s
14	B2	50	75.0542	220482	8305.29	18s
14	B2	51	75.3615	216504	8160.09	18s
14	B2	52	75.6687	215279	7968.59	18s
14	B2	53	75.9759	211080	7782.42	18s
14	B2	54	76.2831	209791	7654.85	18s
14	B2	55	76.5903	208747	7617.24	18s
14	B2	56	76.8975	205860	7665.08	18s
14	B2	57	77.2047	202743	7763.33	18s
14	B2	58	77.512	200101	7867.48	18s
14	B2	59	77.8192	197585	7945.36	18s
14	B2	60	78.1264	194903	7987.76	18s
14	B2	61	78.4336	192437	8004.77	18s
14	B2	62	78.7408	189962	8014.04	18s
14	B2	63	79.048	187381	8030.25	18s
14	B2	64	79.3552	185134	8061	18s
14	B2	65	79.6624	182039	8109.51	18s
14	B2	66	79.9697	179385	8181.48	18s
14	B2	67	80.2769	177775	8292.51	18s
14	B2	68	80.5841	174537	8476.76	18s
14	B2	69	80.8913	171493	8800.4	18s
14	B2	70	81.1985	169362	9359.65	18s
14	B2	71	81.5057	167264	10282.7	18s
14	B2	72	81.8129	164581	11723.3	18s
14	B2	73	82.1201	160725	13847.4	18s
14	B2	74	82.4274	157671	16808.1	18s
14	B2	75	82.7346	152528	20704.8	18s
14	B2	76	83.0418	148414	25524.2	18s
14	B2	77	83.349	138480	31070.5	18s
14	B2	78	83.6562	128265	36907.7	18s
14	B2	79	83.9634	115065	42352.5	18s
14	B2	80	84.2706	99995.6	46557.4	18s
14	B2	81	84.5779	78326	48698.9	18s
14	B2	82	84.8851	52710.6	48226.3	18s
14	B2	83	85.1923	27913.8	45069.7	18s
14	B2	84	85.4995	12851.7	39697.3	18s
14	B2	85	85.8067	6883.57	32980.4	18s
14	B2	86	86.1139	3333.36	25923.5	18s
14	B2	87	86.4211	701.383	19386.1	18s
14	B2	88	86.7283	-624.512	13909.4	18s
14	B2	89	87.0356	-1153.39	9685.58	18s
14	B2	90	87.3428	-2648.14	6582.79	18s
14	B2	91	87.65	-3588.17	4415.73	18s
14	B2	92	87.9572	-3255.92	2961.83	18s
14	B2	93	88.2644	-4559.06	1980.12	18s
14	B2	94	88.5716	-4375.73	1290.73	18s
14	B2	95	88.8788	-4705.83	778.751	18s
14	B2	96	89.1861	-5310.63	384.761	18s
14	B2	97	89.4933	-5067.9	88.7817	18s
14	B2	98	89.8005	-4229.53	-110.283	18s
14	B2	99	90.1077	-4181.34	-215.84	18s
14	B2	100	90.4149	-4717.68	-247.595	18s
14	B2	101	90.7221	-4666.43	-241.295	18s
14	B2	102	91.0293	-5659.04	-235.045	18s
14	B2	103	91.3365	-5115.32	-252.095	18s
14	B2	104	91.6438	-4583.05	-291.981	18s
14	B2	105	91.951	-5306.07	-335.036	18s
14	B2	106	92.2582	-4892.33	-355.959	18s
14	B2	107	92.5654	-4721.4	-337.644	18s
14	B2	108	92.8726	-4571.93	-278.449	18s
14	B2	109	93.1798	-5214.18	-191.047	18s
14	B2	110	93.487	-5439.85	-95.167	18s
14	B2	111	93.7943	-5284.8	-8.7666	18s
14	B2	112	94.1015	-5587.45	58.0254	18s
14	B2	113	94.4087	-5836.12	104.118	18s
14	B2	114	94.7159	-6013.49	134.804	18s
25	C1	1	60.0008	322744	7745.71	18s
25	C1	2	60.308	321835	7829.18	18s
25	C1	3	60.6152	318878	7912.96	18s
25	C1	4	60.9224	317446	7994.1	18s
25	C1	5	61.2297	314143	8077.34	18s
25	C1	6	61.5369	312732	8173.76	18s
25	C1	7	61.8441	309616	8294.51	18s
25	C1	8	62.1513	307549	8442.74	18s
25	C1	9	62.4585	304648	8608.01	18s
25	C1	10	62.7657	302443	8765.96	18s
25	C1	11	63.0729	299219	8885.43	18s
25	C1	12	63.3801	297041	8941.45	18s
25	C1	13	63.6874	293454	8928.77	18s
25	C1	14	63.9946	289568	8867.46	18s
25	C1	15	64.3018	288336	8795.01	18s
25	C1	16	64.609	285082	8747.69	18s
25	C1	17	64.9162	282901	8740.59	18s
25	C1	18	65.2234	280483	8759.23	18s
25	C1	19	65.5306	277489	8767.95	18s
25	C1	20	65.8379	275412	8731.23	18s
25	C1	21	66.1451	270874	8634.73	18s
25	C1	22	66.4523	267936	8492.95	18s
25	C1	23	66.7595	266583	8340.32	18s
25	C1	24	67.0667	263776	8212.52	18s
25	C1	25	67.3739	261536	8131.62	18s
25	C1	26	67.6811	258754	8101.64	18s
25	C1	27	67.9883	255628	8112.43	18s
25	C1	28	68.2956	254425	8145.37	18s
25	C1	29	68.6028	250915	8177.4	18s
25	C1	30	68.91	249135	8185.35	18s
25	C1	31	69.2172	246438	8153.18	18s
25	C1	32	69.5244	242895	8079.09	18s
25	C1	33	69.8316	240338	7976.98	18s
25	C1	34	70.1388	238490	7869.39	18s
25	C1	35	70.4461	236615	7776.01	18s
25	C1	36	70.7533	234095	7706.1	18s
25	C1	37	71.0605	230838	7658.54	18s
25	C1	38	71.3677	228793	7625.3	18s
25	C1	39	71.6749	227331	7596.42	18s
25	C1	40	71.9821	223969	7563.07	18s
25	C1	41	72.2893	221874	7517.94	18s
25	C1	42	72.5965	219716	7457.44	18s
25	C1	43	72.9038	216935	7384.59	18s
25	C1	44	73.211	214647	7310.23	18s
25	C1	45	73.5182	213354	7251.23	18s
25	C1	46	73.8254	209601	7224.81	18s
25	C1	47	74.1326	208391	7240.39	18s
25	C1	48	74.4398	206636	7292.57	18s
25	C1	49	74.747	203891	7360.45	18s
25	C1	50	75.0542	201640	7415	18s
25	C1	51	75.3615	199094	7432.58	18s
25	C1	52	75.6687	196047	7406.48	18s
25	C1	53	75.9759	194159	7349.29	18s
25	C1	54	76.2831	191142	7284.55	18s
25	C1	55	76.5903	190592	7232.55	18s
25	C1	56	76.8975	186912	7199.87	18s
25	C1	57	77.2047	185115	7178.56	18s
25	C1	58	77.512	182835	7154.73	18s
25	C1	59	77.8192	180450	7120.03	18s
25	C1	60	78.1264	177257	7078.48	18s
25	C1	61	78.4336	176151	7045.11	18s
25	C1	62	78.7408	174035	7038.02	18s
25	C1	63	79.048	171443	7069.98	18s
25	C1	64	79.3552	169407	7144.2	18s
25	C1	65	79.6624	167088	7256.44	18s
25	C1	66	79.9697	164756	7401.73	18s
25	C1	67	80.2769	162683	7584.29	18s
25	C1	68	80.5841	160395	7833.55	18s
25	C1	69	80.8913	157225	8210.67	18s
25	C1	70	81.1985	154813	8816.29	18s
25	C1	71	81.5057	153279	9791.81	18s
25	C1	72	81.8129	150522	11301.9	18s
25	C1	73	82.1201	148205	13509.9	18s
25	C1	74	82.4274	144128	16548.3	18s
25	C1	75	82.7346	139853	20482.2	18s
25	C1	76	83.0418	134358	25261.5	18s
25	C1	77	83.349	125740	30661.8	18s
25	C1	78	83.6562	115764	36231.2	18s
25	C1	79	83.9634	104053	41284.3	18s
25	C1	80	84.2706	89832.4	44989.5	18s
25	C1	81	84.5779	68328.8	46564.7	18s
25	C1	82	84.8851	44790.2	45527.2	18s
25	C1	83	85.1923	23785.7	41888.6	18s
25	C1	84	85.4995	12450.5	36187.8	18s
25	C1	85	85.8067	7508.99	29331.8	18s
25	C1	86	86.1139	3710.35	22320.2	18s
25	C1	87	86.4211	3199.63	15976.9	18s
25	C1	88	86.7283	4286.8	10792.4	18s
25	C1	89	87.0356	2294.98	6924.8	18s
25	C1	90	87.3428	1585.34	4279.99	18s
25	C1	91	87.65	1284.59	2540.32	18s
25	C1	92	87.9572	1494.64	1444.31	18s
25	C1	93	88.2644	1560.81	778.61	18s
25	C1	94	88.5716	1977.81	393.665	18s
25	C1	95	88.8788	1220.42	190.415	18s
25	C1	96	89.1861	830.984	101.09	18s
25	C1	97	89.4933	1667.83	76.4507	18s
25	C1	98	89.8005	983.386	80.2354	18s
25	C1	99	90.1077	896.286	87.0547	18s
25	C1	100	90.4149	556.647	81.3267	18s
25	C1	101	90.7221	330.794	56.4907	18s
25	C1	102	91.0293	775.256	13.584	18s
25	C1	103	91.3365	473.372	-41.6089	18s
25	C1	104	91.6438	314.157	-102.051	18s
25	C1	105	91.951	-98.1863	-161.681	18s
25	C1	106	92.2582	1139.41	-215.44	18s
25	C1	107	92.5654	-107.557	-258.258	18s
25	C1	108	92.8726	89.5491	-285.25	18s
25	C1	109	93.1798	710.452	-294.176	18s
25	C1	110	93.487	1154.51	-288.616	18s
25	C1	111	93.7943	-837.901	-278.605	18s
25	C1	112	94.1015	719.189	-276.742	18s
25	C1	113	94.4087	577.811	-291.724	18s
25	C1	114	94.7159	-68.3306	-324.038	18s
26	C2	1	60.0008	357557	8104.53	18s
26	C2	2	60.308	355928	8149.06	18s
26	C2	3	60.6152	354069	8188.51	18s
26	C2	4	60.9224	351045	8217.86	18s
26	C2	5	61.2297	348042	8244.49	18s
26	C2	6	61.5369	347030	8282.74	18s
26	C2	7	61.8441	343545	8342.36	18s
26	C2	8	62.1513	341544	8417.76	18s
26	C2	9	62.4585	338737	8484.78	18s
26	C2	10	62.7657	336461	8514.68	18s
26	C2	11	63.0729	333025	8491.49	18s
26	C2	12	63.3801	330341	8415.66	18s
26	C2	13	63.6874	326861	8313.79	18s
26	C2	14	63.9946	324740	8229.79	18s
26	C2	15	64.3018	323303	8198.71	18s
26	C2	16	64.609	320318	8233.62	18s
26	C2	17	64.9162	318037	8323.41	18s
26	C2	18	65.2234	315106	8442.47	18s
26	C2	19	65.5306	312244	8557.85	18s
26	C2	20	65.8379	309859	8658.03	18s
26	C2	21	66.1451	307081	8737.17	18s
26	C2	22	66.4523	303815	8794.01	18s
26	C2	23	66.7595	300790	8827.52	18s
26	C2	24	67.0667	299343	8835.34	18s
26	C2	25	67.3739	295671	8816.65	18s
26	C2	26	67.6811	292323	8777.22	18s
26	C2	27	67.9883	288876	8731.13	18s
26	C2	28	68.2956	287874	8694.99	18s
26	C2	29	68.6028	285303	8679.87	18s
26	C2	30	68.91	281481	8686.52	18s
26	C2	31	69.2172	279398	8707.07	18s
26	C2	32	69.5244	276445	8730.53	18s
26	C2	33	69.8316	273410	8746.64	18s
26	C2	34	70.1388	271416	8746.93	18s
26	C2	35	70.4461	268466	8725.5	18s
26	C2	36	70.7533	265070	8681.44	18s
26	C2	37	71.0605	262866	8621.29	18s
26	C2	38	71.3677	259378	8558.27	18s
26	C2	39	71.6749	257893	8507.27	18s
26	C2	40	71.9821	254919	8478.36	18s
26	C2	41	72.2893	251959	8473.09	18s
26	C2	42	72.5965	249274	8484.7	18s
26	C2	43	72.9038	247486	8501.96	18s
26	C2	44	73.211	244024	8514.15	18s
26	C2	45	73.5182	241529	8515.32	18s
26	C2	46	73.8254	238400	8505.79	18s
26	C2	47	74.1326	236703	8490.65	18s
26	C2	48	74.4398	233167	8475.81	18s
26	C2	49	74.747	230910	8463.2	18s
26	C2	50	75.0542	228148	8447.77	18s
26	C2	51	75.3615	225982	8420.65	18s
26	C2	52	75.6687	222411	8373.12	18s
26	C2	53	75.9759	220149	8303.3	18s
26	C2	54	76.2831	216805	8219.3	18s
26	C2	55	76.5903	214895	8135.64	18s
26	C2	56	76.8975	212044	8065.75	18s
26	C2	57	77.2047	209764	8015.13	18s
26	C2	58	77.512	207530	7980.59	18s
26	C2	59	77.8192	203922	7955.51	18s
26	C2	60	78.1264	202003	7936.47	18s
26	C2	61	78.4336	199015	7926.79	18s
26	C2	62	78.7408	197737	7935.03	18s
26	C2	63	79.048	193947	7971.69	18s
26	C2	64	79.3552	191658	8046.94	18s
26	C2	65	79.6624	189699	8170.49	18s
26	C2	66	79.9697	186938	8353.37	18s
26	C2	67	80.2769	183807	8601.83	18s
26	C2	68	80.5841	182125	8939.88	18s
26	C2	69	80.8913	179131	9423.25	18s
26	C2	70	81.1985	175265	10136.3	18s
26	C2	71	81.5057	173022	11205.3	18s
26	C2	72	81.8129	170107	12791.6	18s
26	C2	73	82.1201	166845	15065.7	18s
26	C2	74	82.4274	163006	18167.9	18s
26	C2	75	82.7346	158186	22158.2	18s
26	C2	76	83.0418	151416	26963.4	18s
26	C2	77	83.349	142156	32325.5	18s
26	C2	78	83.6562	129763	37766	18s
26	C2	79	83.9634	116815	42596.9	18s
26	C2	80	84.2706	102876	46016	18s
26	C2	81	84.5779	78902.1	47299.6	18s
26	C2	82	84.8851	53214.2	46042.3	18s
26	C2	83	85.1923	32728.9	42338.9	18s
26	C2	84	85.4995	20552.5	36798.7	18s
26	C2	85	85.8067	14848.1	30365.5	18s
26	C2	86	86.1139	12797.4	24017.9	18s
26	C2	87	86.4211	11223.4	18488.1	18s
26	C2	88	86.7283	7977.65	14115.2	18s
26	C2	89	87.0356	6327.41	10866.1	18s
26	C2	90	87.3428	1941.39	8478.21	18s
26	C2	91	87.65	339.561	6514.69	18s
26	C2	92	87.9572	-911.803	4883.45	18s
26	C2	93	88.2644	-738.194	3473.68	18s
26	C2	94	88.5716	-517.659	2282.87	18s
26	C2	95	88.8788	-1142.94	1350.31	18s
26	C2	96	89.1861	-294.376	695.958	18s
26	C2	97	89.4933	-890.562	292.72	18s
26	C2	98	89.8005	-1326.38	73.0918	18s
26	C2	99	90.1077	-1314.54	-44.6982	18s
26	C2	100	90.4149	-1705.15	-129.006	18s
26	C2	101	90.7221	-1881.47	-217.276	18s
26	C2	102	91.0293	-1745.14	-313.191	18s
26	C2	103	91.3365	-2333.57	-397.475	18s
26	C2	104	91.6438	-965.568	-447.062	18s
26	C2	105	91.951	-686.516	-453.366	18s
26	C2	106	92.2582	-2149.8	-429.599	18s
26	C2	107	92.5654	-2978.9	-403.07	18s
26	C2	108	92.8726	-1643.83	-398.692	18s
26	C2	109	93.1798	-1387.77	-425.842	18s
26	C2	110	93.487	-2880.29	-476.706	18s
26	C2	111	93.7943	-1971.44	-534.567	18s
26	C2	112	94.1015	-1355.5	-584.412	18s
26	C2	113	94.4087	-2097.89	-619.508	18s
26	C2	114	94.7159	-2411.72	-642.088	18s
37	D1	1	60.0008	331050	7109.79	18s
37	D1	2	60.308	328102	7234.83	18s
37	D1	3	60.6152	326326	7331.25	18s
37	D1	4	60.9224	323620	7387.25	18s
37	D1	5	61.2297	321927	7408.25	18s
37	D1	6	61.5369	319663	7414.03	18s
37	D1	7	61.8441	317104	7430.44	18s
37	D1	8	62.1513	314807	7478.17	18s
37	D1	9	62.4585	312715	7564.8	18s
37	D1	10	62.7657	310085	7677.35	18s
37	D1	11	63.0729	308546	7793.36	18s
37	D1	12	63.3801	305332	7891.19	18s
37	D1	13	63.6874	302462	7955.09	18s
37	D1	14	63.9946	300153	7984.35	18s
37	D1	15	64.3018	296558	7990.29	18s
37	D1	16	64.609	295429	7986.09	18s
37	D1	17	64.9162	293202	7977.87	18s
37	D1	18	65.2234	289379	7963.14	18s
37	D1	19	65.5306	287604	7936.84	18s
37	D1	20	65.8379	284377	7898.88	18s
37	D1	21	66.1451	282222	7857.82	18s
37	D1	22	66.4523	279943	7827.76	18s
37	D1	23	66.7595	276868	7820.45	18s
37	D1	24	67.0667	274150	7837.48	18s
37	D1	25	67.3739	273440	7866.84	18s
37	D1	26	67.6811	269719	7888.09	18s
37	D1	27	67.9883	266733	7883.95	18s
37	D1	28	68.2956	264331	7852.09	18s
37	D1	29	68.6028	261537	7808.76	18s
37	D1	30	68.91	259751	7781.74	18s
37	D1	31	69.2172	257291	7796.26	18s
37	D1	32	69.5244	254613	7861.71	18s
37	D1	33	69.8316	252364	7965.61	18s
37	D1	34	70.1388	250821	8077.35	18s
37	D1	35	70.4461	246875	8159.56	18s
37	D1	36	70.7533	244162	8181.93	18s
37	D1	37	71.0605	241569	8131.36	18s
37	D1	38	71.3677	239349	8015.43	18s
37	D1	39	71.6749	236311	7858.49	18s
37	D1	40	71.9821	233334	7693.46	18s
37	D1	41	72.2893	231629	7548.31	18s
37	D1	42	72.5965	229938	7447.37	18s
37	D1	43	72.9038	226649	7405.54	18s
37	D1	44	73.211	225084	7421.39	18s
37	D1	45	73.5182	222163	7486.33	18s
37	D1	46	73.8254	220551	7587.23	18s
37	D1	47	74.1326	217314	7701.21	18s
37	D1	48	74.4398	215637	7806.89	18s
37	D1	49	74.747	212622	7876.5	18s
37	D1	50	75.0542	210593	7882.48	18s
37	D1	51	75.3615	206946	7811.69	18s
37	D1	52	75.6687	204555	7675.89	18s
37	D1	53	75.9759	200938	7505.64	18s
37	D1	54	76.2831	200336	7352.35	18s
37	D1	55	76.5903	197779	7259.56	18s
37	D1	56	76.8975	195217	7238.85	18s
37	D1	57	77.2047	193830	7270.6	18s
37	D1	58	77.512	190544	7317.08	18s
37	D1	59	77.8192	187789	7342.8	18s
37	D1	60	78.1264	185588	7330.29	18s
37	D1	61	78.4336	182843	7283.45	18s
37	D1	62	78.7408	181189	7219.51	18s
37	D1	63	79.048	178852	7157.66	18s
37	D1	64	79.3552	175938	7112.75	18s
37	D1	65	79.6624	174453	7097.84	18s
37	D1	66	79.9697	171708	7133.33	18s
37	D1	67	80.2769	169152	7256.15	18s
37	D1	68	80.5841	167499	7524.49	18s
37	D1	69	80.8913	165531	7995.7	18s
37	D1	70	81.1985	163343	8767.22	18s
37	D1	71	81.5057	160501	9952.81	18s
37	D1	72	81.8129	157648	11673.8	18s
37	D1	73	82.1201	154802	14054.8	18s
37	D1	74	82.4274	151249	17202.9	18s
37	D1	75	82.7346	145889	21171	18s
37	D1	76	83.0418	138664	25903.9	18s
37	D1	77	83.349	130677	31173.1	18s
37	D1	78	83.6562	119508	36522.9	18s
37	D1	79	83.9634	106541	41270	18s
37	D1	80	84.2706	91339.6	44603.1	18s
37	D1	81	84.5779	66855.2	45784.7	18s
37	D1	82	84.8851	42908.9	44397.6	18s
37	D1	83	85.1923	22567.2	40520.1	18s
37	D1	84	85.4995	10962.3	34733.6	18s
37	D1	85	85.8067	5358.41	27947.7	18s
37	D1	86	86.1139	3621.18	21124.5	18s
37	D1	87	86.4211	2583.94	15028.8	18s
37	D1	88	86.7283	1981.8	10095.7	18s
37	D1	89	87.0356	1779.77	6364.04	18s
37	D1	90	87.3428	1184.06	3696.84	18s
37	D1	91	87.65	1275.53	1978.91	18s
37	D1	92	87.9572	1437.99	931.221	18s
37	D1	93	88.2644	1098.33	315.198	18s
37	D1	94	88.5716	1284.89	-44.354	18s
37	D1	95	88.8788	829.356	-259.8	18s
37	D1	96	89.1861	650.838	-392.598	18s
37	D1	97	89.4933	1885.86	-469.82	18s
37	D1	98	89.8005	1137.64	-501.028	18s
37	D1	99	90.1077	1629.74	-491.231	18s
37	D1	100	90.4149	714.062	-447.112	18s
37	D1	101	90.7221	1188.38	-377.749	18s
37	D1	102	91.0293	2065.27	-293.936	18s
37	D1	103	91.3365	679.169	-208.552	18s
37	D1	104	91.6438	583.382	-136.686	18s
37	D1	105	91.951	888.503	-93.0391	18s
37	D1	106	92.2582	700.87	-86.8408	18s
37	D1	107	92.5654	-149.928	-117.476	18s
37	D1	108	92.8726	233.356	-174.01	18s
37	D1	109	93.1798	927.629	-239.03	18s
37	D1	110	93.487	53.92	-294.515	18s
37	D1	111	93.7943	-48.8548	-326.904	18s
37	D1	112	94.1015	996.72	-329.892	18s
37	D1	113	94.4087	242.426	-305.052	18s
37	D1	114	94.7159	154.074	-260.721	18s
38	D2	1	60.0008	363601	7751.41	18s
38	D2	2	60.308	363298	7875.31	18s
38	D2	3	60.6152	360265	8033.74	18s
38	D2	4	60.9224	358855	8212.41	18s
38	D2	5	61.2297	355984	8388.66	18s
38	D2	6	61.5369	354137	8539.76	18s
38	D2	7	61.8441	350759	8652.46	18s
38	D2	8	62.1513	347225	8730.99	18s
38	D2	9	62.4585	345508	8784.97	18s
38	D2	10	62.7657	342218	8829.04	18s
38	D2	11	63.0729	340326	8871.24	18s
38	D2	12	63.3801	337112	8909.82	18s
38	D2	13	63.6874	334132	8937.48	18s
38	D2	14	63.9946	331116	8947.98	18s
38	D2	15	64.3018	328894	8939.63	18s
38	D2	16	64.609	325772	8915.31	18s
38	D2	17	64.9162	323274	8881.85	18s
38	D2	18	65.2234	320398	8849.42	18s
38	D2	19	65.5306	316913	8830.12	18s
38	D2	20	65.8379	315164	8834.29	18s
38	D2	21	66.1451	311924	8865.47	18s
38	D2	22	66.4523	310171	8918.58	18s
38	D2	23	66.7595	306161	8981.65	18s
38	D2	24	67.0667	303293	9040.19	18s
38	D2	25	67.3739	301090	9080.19	18s
38	D2	26	67.6811	298282	9088.99	18s
38	D2	27	67.9883	294768	9056.62	18s
38	D2	28	68.2956	292194	8979.22	18s
38	D2	29	68.6028	288895	8863.51	18s
38	D2	30	68.91	287428	8729.8	18s
38	D2	31	69.2172	283243	8612.1	18s
38	D2	32	69.5244	280544	8541.13	18s
38	D2	33	69.8316	279587	8535.83	18s
38	D2	34	70.1388	276622	8598.37	18s
38	D2	35	70.4461	273304	8711.66	18s
38	D2	36	70.7533	271406	8845.01	18s
38	D2	37	71.0605	267862	8957.44	18s
38	D2	38	71.3677	265720	9021.4	18s
38	D2	39	71.6749	261930	9025.91	18s
38	D2	40	71.9821	259397	8977.09	18s
38	D2	41	72.2893	256602	8893.48	18s
38	D2	42	72.5965	253600	8799.34	18s
38	D2	43	72.9038	251844	8717.9	18s
38	D2	44	73.211	248154	8666.81	18s
38	D2	45	73.5182	245711	8654.02	18s
38	D2	46	73.8254	243587	8673.66	18s
38	D2	47	74.1326	241338	8713.87	18s
38	D2	48	74.4398	237651	8754.6	18s
38	D2	49	74.747	234824	8779.79	18s
38	D2	50	75.0542	232536	8782.28	18s
38	D2	51	75.3615	229178	8764.05	18s
38	D2	52	75.6687	227086	8731.95	18s
38	D2	53	75.9759	224037	8692.34	18s
38	D2	54	76.2831	220813	8649.27	18s
38	D2	55	76.5903	218390	8602.23	18s
38	D2	56	76.8975	216115	8548.7	18s
38	D2	57	77.2047	212980	8489.24	18s
38	D2	58	77.512	209673	8429.35	18s
38	D2	59	77.8192	207448	8378.7	18s
38	D2	60	78.1264	205231	8347	18s
38	D2	61	78.4336	202928	8338.47	18s
38	D2	62	78.7408	199433	8350.6	18s
38	D2	63	79.048	196969	8378.46	18s
38	D2	64	79.3552	194544	8421.88	18s
38	D2	65	79.6624	191929	8491.49	18s
38	D2	66	79.9697	188830	8610.45	18s
38	D2	67	80.2769	186335	8820.76	18s
38	D2	68	80.5841	184639	9174	18s
38	D2	69	80.8913	181490	9741.83	18s
38	D2	70	81.1985	178069	10636.7	18s
38	D2	71	81.5057	175155	12018.4	18s
38	D2	72	81.8129	172020	14086.3	18s
38	D2	73	82.1201	169463	17045.2	18s
38	D2	74	82.4274	165665	21048.5	18s
38	D2	75	82.7346	159638	26128.8	18s
38	D2	76	83.0418	152045	32128.1	18s
38	D2	77	83.349	141569	38640.4	18s
38	D2	78	83.6562	128561	44987.3	18s
38	D2	79	83.9634	113994	50267.3	18s
38	D2	80	84.2706	95650.4	53513.1	18s
38	D2	81	84.5779	70012.3	53947.8	18s
38	D2	82	84.8851	44252.5	51257.5	18s
38	D2	83	85.1923	25863.7	45746.6	18s
38	D2	84	85.4995	15737.2	38279.2	18s
38	D2	85	85.8067	11807.6	30016	18s
38	D2	86	86.1139	9925.96	22069.9	18s
38	D2	87	86.4211	8833.12	15234.5	18s
38	D2	88	86.7283	7450.95	9880.23	18s
38	D2	89	87.0356	7771.03	6134.75	18s
38	D2	90	87.3428	7710.39	3645.97	18s
38	D2	91	87.65	6553.24	2062.75	18s
38	D2	92	87.9572	7001.13	1104.2	18s
38	D2	93	88.2644	6875.69	546.168	18s
38	D2	94	88.5716	7103.95	228.393	18s
38	D2	95	88.8788	6275.12	45.4668	18s
38	D2	96	89.1861	6187.54	-64.8057	18s
38	D2	97	89.4933	6348.79	-132.008	18s
38	D2	98	89.8005	6124.68	-165.408	18s
38	D2	99	90.1077	6808.56	-169.203	18s
38	D2	100	90.4149	6494.8	-155.308	18s
38	D2	101	90.7221	5929.2	-145.266	18s
38	D2	102	91.0293	5020.22	-159.029	18s
38	D2	103	91.3365	5036.96	-199.882	18s
38	D2	104	91.6438	6296.16	-249.855	18s
38	D2	105	91.951	6290.61	-281.774	18s
38	D2	106	92.2582	5872.43	-278.969	18s
38	D2	107	92.5654	5311.58	-246.279	18s
38	D2	108	92.8726	5280.04	-203.894	18s
38	D2	109	93.1798	4955.83	-170.803	18s
38	D2	110	93.487	5381.42	-152.557	18s
38	D2	111	93.7943	5465.36	-141.971	18s
38	D2	112	94.1015	4687.81	-129.024	18s
38	D2	113	94.4087	4939.65	-109.693	18s
38	D2	114	94.7159	4651.55	-87.1201	18s
49	E1	1	60.0008	331762	9454.34	lc3
49	E1	2	60.308	329667	9574.21	lc3
49	E1	3	60.6152	326208	9684.03	lc3
49	E1	4	60.9224	323722	9757.96	lc3
49	E1	5	61.2297	320512	9782	lc3
49	E1	6	61.5369	317477	9759.1	lc3
49	E1	7	61.8441	314158	9707.45	lc3
49	E1	8	62.1513	310500	9653.38	lc3
49	E1	9	62.4585	308178	9622.35	lc3
49	E1	10	62.7657	305267	9630.55	lc3
49	E1	11	63.0729	301669	9680.12	lc3
49	E1	12	63.3801	298877	9757.84	lc3
49	E1	13	63.6874	295884	9837.61	lc3
49	E1	14	63.9946	292527	9887.19	lc3
49	E1	15	64.3018	289075	9878.03	lc3
49	E1	16	64.609	285938	9797.51	lc3
49	E1	17	64.9162	282556	9657.54	lc3
49	E1	18	65.2234	277881	9493.32	lc3
49	E1	19	65.5306	276244	9349.84	lc3
49	E1	20	65.8379	273106	9261.56	lc3
49	E1	21	66.1451	271273	9236.97	lc3
49	E1	22	66.4523	268001	9257.07	lc3
49	E1	23	66.7595	263808	9288.92	lc3
49	E1	24	67.0667	261482	9304.32	lc3
49	E1	25	67.3739	258113	9293.11	lc3
49	E1	26	67.6811	254815	9264.23	lc3
49	E1	27	67.9883	251358	9235.84	lc3
49	E1	28	68.2956	249726	9221.2	lc3
49	E1	29	68.6028	246353	9219.15	lc3
49	E1	30	68.91	243528	9215.34	lc3
49	E1	31	69.2172	240497	9192.68	lc3
49	E1	32	69.5244	236731	9144.44	lc3
49	E1	33	69.8316	233488	9079.58	lc3
49	E1	34	70.1388	231274	9017.67	lc3
49	E1	35	70.4461	229045	8976.57	lc3
49	E1	36	70.7533	225634	8962.2	lc3
49	E1	37	71.0605	222597	8965.37	lc3
49	E1	38	71.3677	219896	8966.79	lc3
49	E1	39	71.6749	217450	8946.38	lc3
49	E1	40	71.9821	213724	8892.09	lc3
49	E1	41	72.2893	210754	8805.18	lc3
49	E1	42	72.5965	207748	8698.7	lc3
49	E1	43	72.9038	205360	8577.25	lc3
49	E1	44	73.211	202996	8466.99	lc3
49	E1	45	73.5182	200363	8376.63	lc3
49	E1	46	73.8254	197321	8303.42	lc3
49	E1	47	74.1326	194128	8242.2	lc3
49	E1	48	74.4398	192508	8190.4	lc3
49	E1	49	74.747	189268	8148.67	lc3
49	E1	50	75.0542	186789	8118.04	lc3
49	E1	51	75.3615	184122	8096.79	lc3
49	E1	52	75.6687	181380	8080.04	lc3
49	E1	53	75.9759	179250	8061.67	lc3
49	E1	54	76.2831	175527	8037.35	lc3
49	E1	55	76.5903	173407	8005.53	lc3
49	E1	56	76.8975	170703	7966.33	lc3
49	E1	57	77.2047	168088	7919.12	lc3
49	E1	58	77.512	165949	7861.99	lc3
49	E1	59	77.8192	162533	7793.45	lc3
49	E1	60	78.1264	159677	7714.45	lc3
49	E1	61	78.4336	157757	7628.12	lc3
49	E1	62	78.7408	156393	7538.48	lc3
49	E1	63	79.048	152157	7450.07	lc3
49	E1	64	79.3552	149814	7369.38	lc3
49	E1	65	79.6624	147915	7304.87	lc3
49	E1	66	79.9697	145779	7263.96	lc3
49	E1	67	80.2769	144289	7249.69	lc3
49	E1	68	80.5841	140683	7263.02	lc3
49	E1	69	80.8913	137923	7311.58	lc3
49	E1	70	81.1985	136253	7419.7	lc3
49	E1	71	81.5057	134573	7633.68	lc3
49	E1	72	81.8129	131317	8022.77	lc3
49	E1	73	82.1201	129465	8681.93	lc3
49	E1	74	82.4274	127289	9605.51	lc3
49	E1	75	82.7346	124041	11036.4	lc3
49	E1	76	83.0418	119924	13164.7	lc3
49	E1	77	83.349	117610	16164	lc3
49	E1	78	83.6562	113289	20092.7	lc3
49	E1	79	83.9634	108185	24771.7	lc3
49	E1	80	84.2706	101983	29702.6	lc3
49	E1	81	84.5779	89051.1	34097.8	lc3
49	E1	82	84.8851	69453.5	37056.4	lc3
49	E1	83	85.1923	42323.5	37840.1	lc3
49	E1	84	85.4995	16169.5	36135.9	lc3
49	E1	85	85.8067	4866.3	32179.8	lc3
49	E1	86	86.1139	371.591	26681.8	lc3
49	E1	87	86.4211	-1399.53	20591.8	lc3
49	E1	88	86.7283	-1151.43	14812.8	lc3
49	E1	89	87.0356	-1737.8	9980.46	lc3
49	E1	90	87.3428	-1315.19	6026.8	lc3
49	E1	91	87.65	-1307.38	3244.66	lc3
49	E1	92	87.9572	-1177.38	1559.95	lc3
49	E1	93	88.2644	-2400.13	628.442	lc3
49	E1	94	88.5716	-2922.36	145.281	lc3
49	E1	95	88.8788	-1494.46	-103.397	lc3
49	E1	96	89.1861	-2274.86	-242.551	lc3
49	E1	97	89.4933	-1536.91	-337.267	lc3
49	E1	98	89.8005	-2841.41	-420.689	lc3
49	E1	99	90.1077	-2887.1	-506.694	lc3
49	E1	100	90.4149	-2415.93	-591.432	lc3
49	E1	101	90.7221	-1891.03	-656.658	lc3
49	E1	102	91.0293	-1636.22	-681.546	lc3
49	E1	103	91.3365	-1786.4	-657.229	lc3
49	E1	104	91.6438	-2130.8	-593.128	lc3
49	E1	105	91.951	-2398.08	-510.94	lc3
49	E1	106	92.2582	-2392.54	-432.908	lc3
49	E1	107	92.5654	-1608.69	-374.239	lc3
49	E1	108	92.8726	-2715.54	-343.044	lc3
49	E1	109	93.1798	-2079.2	-342.926	lc3
49	E1	110	93.487	-3543.99	-372.487	lc3
49	E1	111	93.7943	-2428.04	-422.35	lc3
49	E1	112	94.1015	-1778.69	-475.362	lc3
49	E1	113	94.4087	-3206.38	-513.208	lc3
49	E1	114	94.7159	-2162.3	-525.506	lc3
50	E2	1	60.0008	324200	9128.38	lc3
50	E2	2	60.308	322329	9233.14	lc3
50	E2	3	60.6152	319883	9351.61	lc3
50	E2	4	60.9224	317086	9468.43	lc3
50	E2	5	61.2297	313979	9568.88	lc3
50	E2	6	61.5369	311807	9641.66	lc3
50	E2	7	61.8441	308446	9680.85	lc3
50	E2	8	62.1513	304533	9688.23	lc3
50	E2	9	62.4585	302267	9673.67	lc3
50	E2	10	62.7657	298713	9652.6	lc3
50	E2	11	63.0729	295566	9640.93	lc3
50	E2	12	63.3801	293277	9648.59	lc3
50	E2	13	63.6874	289705	9675.76	lc3
50	E2	14	63.9946	286943	9713.75	lc3
50	E2	15	64.3018	283778	9748.37	lc3
50	E2	16	64.609	280928	9766.32	lc3
50	E2	17	64.9162	277049	9759.55	lc3
50	E2	18	65.2234	274399	9727.29	lc3
50	E2	19	65.5306	271394	9675.27	lc3
50	E2	20	65.8379	267655	9612.55	lc3
50	E2	21	66.1451	265346	9547.78	lc3
50	E2	22	66.4523	261711	9486.26	lc3
50	E2	23	66.7595	259298	9429.27	lc3
50	E2	24	67.0667	255540	9375.88	lc3
50	E2	25	67.3739	253580	9326.02	lc3
50	E2	26	67.6811	249331	9283.12	lc3
50	E2	27	67.9883	246724	9253.29	lc3
50	E2	28	68.2956	244690	9241.24	lc3
50	E2	29	68.6028	241310	9244.77	lc3
50	E2	30	68.91	238031	9252.72	lc3
50	E2	31	69.2172	236117	9248.63	lc3
50	E2	32	69.5244	232732	9218.9	lc3
50	E2	33	69.8316	228757	9160.69	lc3
50	E2	34	70.1388	226340	9083.59	lc3
50	E2	35	70.4461	223882	9003.6	lc3
50	E2	36	70.7533	221096	8933.37	lc3
50	E2	37	71.0605	218592	8875.73	lc3
50	E2	38	71.3677	215261	8824.54	lc3
50	E2	39	71.6749	212810	8771.34	lc3
50	E2	40	71.9821	209777	8712.38	lc3
50	E2	41	72.2893	206711	8650.88	lc3
50	E2	42	72.5965	204679	8592.49	lc3
50	E2	43	72.9038	201841	8541.56	lc3
50	E2	44	73.211	199169	8502.76	lc3
50	E2	45	73.5182	196476	8470.45	lc3
50	E2	46	73.8254	193912	8436.75	lc3
50	E2	47	74.1326	191426	8396.92	lc3
50	E2	48	74.4398	187947	8352.26	lc3
50	E2	49	74.747	186164	8309.3	lc3
50	E2	50	75.0542	182767	8274.66	lc3
50	E2	51	75.3615	181520	8249.14	lc3
50	E2	52	75.6687	177410	8224.95	lc3
50	E2	53	75.9759	175830	8188.71	lc3
50	E2	54	76.2831	172758	8128.82	lc3
50	E2	55	76.5903	169434	8042.68	lc3
50	E2	56	76.8975	167264	7938.4	lc3
50	E2	57	77.2047	164556	7831	lc3
50	E2	58	77.512	163450	7735.49	lc3
50	E2	59	77.8192	159246	7661.96	lc3
50	E2	60	78.1264	157372	7614.61	lc3
50	E2	61	78.4336	155565	7592.41	lc3
50	E2	62	78.7408	152466	7589.68	lc3
50	E2	63	79.048	150789	7596.91	lc3
50	E2	64	79.3552	147837	7603.72	lc3
50	E2	65	79.6624	145189	7603.4	lc3
50	E2	66	79.9697	142501	7596.49	lc3
50	E2	67	80.2769	140796	7590.43	lc3
50	E2	68	80.5841	139082	7596.78	lc3
50	E2	69	80.8913	135212	7630.04	lc3
50	E2	70	81.1985	133546	7711.49	lc3
50	E2	71	81.5057	131338	7877.88	lc3
50	E2	72	81.8129	128716	8193.08	lc3
50	E2	73	82.1201	126518	8746.9	lc3
50	E2	74	82.4274	123876	9631.58	lc3
50	E2	75	82.7346	121542	11078	lc3
50	E2	76	83.0418	118068	13305.1	lc3
50	E2	77	83.349	115717	16496.8	lc3
50	E2	78	83.6562	110732	20694.4	lc3
50	E2	79	83.9634	106631	25672.6	lc3
50	E2	80	84.2706	99333.5	30865.4	lc3
50	E2	81	84.5779	87108.4	35413.1	lc3
50	E2	82	84.8851	65748.7	38362.8	lc3
50	E2	83	85.1923	37898.4	38966.1	lc3
50	E2	84	85.4995	13225.1	36950.9	lc3
50	E2	85	85.8067	2621.5	32632.7	lc3
50	E2	86	86.1139	-1858.77	26811.4	lc3
50	E2	87	86.4211	-2504.58	20503.9	lc3
50	E2	88	86.7283	-2258.02	14636.2	lc3
50	E2	89	87.0356	-2777.01	9820.6	lc3
50	E2	90	87.3428	-2665.2	6038.64	lc3
50	E2	91	87.65	-3229.71	3439.99	lc3
50	E2	92	87.9572	-3913.28	1854.96	lc3
50	E2	93	88.2644	-3888.1	948.072	lc3
50	E2	94	88.5716	-3563.66	445.742	lc3
50	E2	95	88.8788	-3479.38	168.825	lc3
50	E2	96	89.1861	-4367.39	17.5527	lc3
50	E2	97	89.4933	-3237.76	-61.0557	lc3
50	E2	98	89.8005	-3927.86	-100.802	lc3
50	E2	99	90.1077	-3439.04	-129.315	lc3
50	E2	100	90.4149	-4683.11	-167.393	lc3
50	E2	101	90.7221	-4159.35	-221.933	lc3
50	E2	102	91.0293	-3989.84	-281.93	lc3
50	E2	103	91.3365	-3697.92	-323.934	lc3
50	E2	104	91.6438	-3326	-325.782	lc3
50	E2	105	91.951	-3641.08	-280.217	lc3
50	E2	106	92.2582	-3619.08	-199.149	lc3
50	E2	107	92.5654	-4109.71	-105.946	lc3
50	E2	108	92.8726	-4266.27	-21.7461	lc3
50	E2	109	93.1798	-4247.97	44.3447	lc3
50	E2	110	93.487	-3812.8	95.3613	lc3
50	E2	111	93.7943	-4561.31	139.002	lc3
50	E2	112	94.1015	-4582.98	179.897	lc3
50	E2	113	94.4087	-4875.67	217.489	lc3
50	E2	114	94.7159	-4910.15	249.401	lc3
61	F1	1	60.0008	282672	8452.48	lc3
61	F1	2	60.308	279686	8464.52	lc3
61	F1	3	60.6152	277577	8465.96	lc3
61	F1	4	60.9224	274971	8462.71	lc3
61	F1	5	61.2297	273031	8469.26	lc3
61	F1	6	61.5369	270992	8500.18	lc3
61	F1	7	61.8441	267655	8561.33	lc3
61	F1	8	62.1513	265485	8645.04	lc3
61	F1	9	62.4585	262940	8731.96	lc3
61	F1	10	62.7657	259807	8798.03	lc3
61	F1	11	63.0729	257711	8823.88	lc3
61	F1	12	63.3801	253695	8802.58	lc3
61	F1	13	63.6874	251579	8742.06	lc3
61	F1	14	63.9946	248145	8660.73	lc3
61	F1	15	64.3018	246547	8579.52	lc3
61	F1	16	64.609	243460	8515.08	lc3
61	F1	17	64.9162	241494	8476.95	lc3
61	F1	18	65.2234	237165	8468.48	lc3
61	F1	19	65.5306	236021	8488.22	lc3
61	F1	20	65.8379	234033	8530.65	lc3
61	F1	21	66.1451	230097	8586.38	lc3
61	F1	22	66.4523	227029	8642.99	lc3
61	F1	23	66.7595	225556	8686.92	lc3
61	F1	24	67.0667	222536	8706.18	lc3
61	F1	25	67.3739	219531	8694.29	lc3
61	F1	26	67.6811	215503	8652.73	lc3
61	F1	27	67.9883	214188	8589.68	lc3
61	F1	28	68.2956	211561	8515.86	lc3
61	F1	29	68.6028	208703	8440.05	lc3
61	F1	30	68.91	205969	8367.2	lc3
61	F1	31	69.2172	203295	8299.12	lc3
61	F1	32	69.5244	200602	8234.7	lc3
61	F1	33	69.8316	199091	8169.41	lc3
61	F1	34	70.1388	195606	8095.98	lc3
61	F1	35	70.4461	193553	8008.69	lc3
61	F1	36	70.7533	190285	7908.22	lc3
61	F1	37	71.0605	188616	7803.78	lc3
61	F1	38	71.3677	185745	7710.21	lc3
61	F1	39	71.6749	183685	7639.83	lc3
61	F1	40	71.9821	181722	7602.69	lc3
61	F1	41	72.2893	179163	7600.86	lc3
61	F1	42	72.5965	176230	7628.49	lc3
61	F1	43	72.9038	174535	7673.7	lc3
61	F1	44	73.211	172149	7717.47	lc3
61	F1	45	73.5182	170023	7741.52	lc3
61	F1	46	73.8254	167531	7730.33	lc3
61	F1	47	74.1326	163675	7678.52	lc3
61	F1	48	74.4398	162113	7590.14	lc3
61	F1	49	74.747	160104	7482.65	lc3
61	F1	50	75.0542	157649	7370.53	lc3
61	F1	51	75.3615	155779	7262.62	lc3
61	F1	52	75.6687	152467	7163.45	lc3
61	F1	53	75.9759	150284	7077.29	lc3
61	F1	54	76.2831	149083	7009.25	lc3
61	F1	55	76.5903	146165	6962.83	lc3
61	F1	56	76.8975	144512	6937.55	lc3
61	F1	57	77.2047	141593	6928.61	lc3
61	F1	58	77.512	139691	6927.96	lc3
61	F1	59	77.8192	137457	6924.51	lc3
61	F1	60	78.1264	135729	6904.67	lc3
61	F1	61	78.4336	133631	6856.25	lc3
61	F1	62	78.7408	130198	6776.07	lc3
61	F1	63	79.048	127859	6675.85	lc3
61	F1	64	79.3552	127148	6580.9	lc3
61	F1	65	79.6624	125000	6520.47	lc3
61	F1	66	79.9697	122639	6516.25	lc3
61	F1	67	80.2769	120988	6576.75	lc3
61	F1	68	80.5841	118543	6700.18	lc3
61	F1	69	80.8913	117220	6882.56	lc3
61	F1	70	81.1985	114317	7127.41	lc3
61	F1	71	81.5057	112698	7454.86	lc3
61	F1	72	81.8129	109939	7901.53	lc3
61	F1	73	82.1201	107786	8540.39	lc3
61	F1	74	82.4274	105008	9499.85	lc3
61	F1	75	82.7346	103180	10939.4	lc3
61	F1	76	83.0418	100321	13038.9	lc3
61	F1	77	83.349	95103.6	15945.9	lc3
61	F1	78	83.6562	92832.9	19682.7	lc3
61	F1	79	83.9634	87746.6	24037.9	lc3
61	F1	80	84.2706	81569.9	28498.1	lc3
61	F1	81	84.5779	71037.7	32290.9	lc3
61	F1	82	84.8851	53127	34569.5	lc3
61	F1	83	85.1923	28913.5	34691.5	lc3
61	F1	84	85.4995	9403.3	32466.2	lc3
61	F1	85	85.8067	613.422	28247.4	lc3
61	F1	86	86.1139	-139.977	22816	lc3
61	F1	87	86.4211	-1997.86	17112.3	lc3
61	F1	88	86.7283	-887.526	11945.1	lc3
61	F1	89	87.0356	-1526.95	7800.81	lc3
61	F1	90	87.3428	-2452.09	4686.05	lc3
61	F1	91	87.65	-2839.12	2625.31	lc3
61	F1	92	87.9572	-2921.13	1355	lc3
61	F1	93	88.2644	-2545.35	605.689	lc3
61	F1	94	88.5716	-2542.45	171.411	lc3
61	F1	95	88.8788	-2337.3	-81.0952	lc3
61	F1	96	89.1861	-3023.17	-229.694	lc3
61	F1	97	89.4933	-2743.65	-316.398	lc3
61	F1	98	89.8005	-2633.21	-361.066	lc3
61	F1	99	90.1077	-2076.88	-372.004	lc3
61	F1	100	90.4149	-2538.65	-355.9	lc3
61	F1	101	90.7221	-2071.52	-324.354	lc3
61	F1	102	91.0293	-3143.57	-293.191	lc3
61	F1	103	91.3365	-2471.61	-275.468	lc3
61	F1	104	91.6438	-2810.65	-274.258	lc3
61	F1	105	91.951	-2242.41	-281.48	lc3
61	F1	106	92.2582	-2982.41	-284.137	lc3
61	F1	107	92.5654	-2095.09	-273.79	lc3
61	F1	108	92.8726	-2400.34	-252.977	lc3
61	F1	109	93.1798	-2969.12	-234.264	lc3
61	F1	110	93.487	-2503.09	-232.275	lc3
61	F1	111	93.7943	-3683.32	-253.682	lc3
61	F1	112	94.1015	-2146.39	-292.005	lc3
61	F1	113	94.4087	-2088.07	-331.136	lc3
61	F1	114	94.7159	-2752.74	-355.17	lc3
62	F2	1	60.0008	324360	9307.06	lc3
62	F2	2	60.308	322144	9424.89	lc3
62	F2	3	60.6152	319343	9539.83	lc3
62	F2	4	60.9224	317373	9631.88	lc3
62	F2	5	61.2297	313628	9691.25	lc3
62	F2	6	61.5369	310724	9721.94	lc3
62	F2	7	61.8441	307876	9738.18	lc3
62	F2	8	62.1513	304734	9756.09	lc3
62	F2	9	62.4585	301773	9786.4	lc3
62	F2	10	62.7657	299143	9832.18	lc3
62	F2	11	63.0729	296115	9891.35	lc3
62	F2	12	63.3801	291368	9959.38	lc3
62	F2	13	63.6874	290089	10030.1	lc3
62	F2	14	63.9946	285912	10094.4	lc3
62	F2	15	64.3018	284029	10141.6	lc3
62	F2	16	64.609	279992	10163.3	lc3
62	F2	17	64.9162	275413	10157.9	lc3
62	F2	18	65.2234	273445	10129.5	lc3
62	F2	19	65.5306	270611	10082.9	lc3
62	F2	20	65.8379	267499	10018.2	lc3
62	F2	21	66.1451	263057	9933.18	lc3
62	F2	22	66.4523	260523	9827.77	lc3
62	F2	23	66.7595	257653	9709.24	lc3
62	F2	24	67.0667	253463	9591.93	lc3
62	F2	25	67.3739	251789	9493.01	lc3
62	F2	26	67.6811	248318	9427.7	lc3
62	F2	27	67.9883	245433	9405.12	lc3
62	F2	28	68.2956	241878	9425.3	lc3
62	F2	29	68.6028	240364	9476.59	lc3
62	F2	30	68.91	236903	9535.39	lc3
62	F2	31	69.2172	233911	9571.32	lc3
62	F2	32	69.5244	230308	9556.94	lc3
62	F2	33	69.8316	227323	9478.71	lc3
62	F2	34	70.1388	224389	9343.52	lc3
62	F2	35	70.4461	221146	9177.28	lc3
62	F2	36	70.7533	218179	9016.22	lc3
62	F2	37	71.0605	216018	8891.72	lc3
62	F2	38	71.3677	213468	8825.74	lc3
62	F2	39	71.6749	210718	8827.22	lc3
62	F2	40	71.9821	208068	8884.13	lc3
62	F2	41	72.2893	205139	8973.28	lc3
62	F2	42	72.5965	201847	9070.4	lc3
62	F2	43	72.9038	199640	9155.83	lc3
62	F2	44	73.211	196750	9206.35	lc3
62	F2	45	73.5182	193948	9200.97	lc3
62	F2	46	73.8254	190169	9127.75	lc3
62	F2	47	74.1326	187101	8990.77	lc3
62	F2	48	74.4398	184817	8803.54	lc3
62	F2	49	74.747	181608	8602.16	lc3
62	F2	50	75.0542	179302	8425.51	lc3
62	F2	51	75.3615	177135	8299.13	lc3
62	F2	52	75.6687	174164	8234.22	lc3
62	F2	53	75.9759	171517	8227	lc3
62	F2	54	76.2831	168920	8260.05	lc3
62	F2	55	76.5903	166762	8304.32	lc3
62	F2	56	76.8975	163987	8324.93	lc3
62	F2	57	77.2047	160790	8291.85	lc3
62	F2	58	77.512	157776	8191.95	lc3
62	F2	59	77.8192	154382	8034.51	lc3
62	F2	60	78.1264	153169	7846.44	lc3
62	F2	61	78.4336	150719	7659.36	lc3
62	F2	62	78.7408	148487	7499.42	lc3
62	F2	63	79.048	145063	7384.63	lc3
62	F2	64	79.3552	143494	7327.92	lc3
62	F2	65	79.6624	141091	7337.48	lc3
62	F2	66	79.9697	139243	7410.75	lc3
62	F2	67	80.2769	137327	7527.83	lc3
62	F2	68	80.5841	134515	7654.74	lc3
62	F2	69	80.8913	132190	7760.5	lc3
62	F2	70	81.1985	128008	7841.9	lc3
62	F2	71	81.5057	126130	7943.19	lc3
62	F2	72	81.8129	124788	8162.99	lc3
62	F2	73	82.1201	122482	8651.44	lc3
62	F2	74	82.4274	119473	9564.84	lc3
62	F2	75	82.7346	117361	11120.1	lc3
62	F2	76	83.0418	115064	13564.7	lc3
62	F2	77	83.349	110500	17068	lc3
62	F2	78	83.6562	108020	21622.6	lc3
62	F2	79	83.9634	102998	26917.4	lc3
62	F2	80	84.2706	95004.3	32278.7	lc3
62	F2	81	84.5779	80903.9	36754.1	lc3
62	F2	82	84.8851	58992.8	39356.4	lc3
62	F2	83	85.1923	31828.1	39389.6	lc3
62	F2	84	85.4995	8638.88	36710.3	lc3
62	F2	85	85.8067	950.657	31792.2	lc3
62	F2	86	86.1139	-1989.23	25561	lc3
62	F2	87	86.4211	-2913	19083.8	lc3
62	F2	88	86.7283	-3311.35	13256.1	lc3
62	F2	89	87.0356	-2601.19	8589.33	lc3
62	F2	90	87.3428	-2886.29	5049.7	lc3
62	F2	91	87.65	-3707.03	2750.53	lc3
62	F2	92	87.9572	-3611.86	1374.96	lc3
62	F2	93	88.2644	-4087.96	597.288	lc3
62	F2	94	88.5716	-4060.53	165.615	lc3
62	F2	95	88.8788	-2827.08	-78.1494	lc3
62	F2	96	89.1861	-4192.02	-217.475	lc3
62	F2	97	89.4933	-3559.34	-291.344	lc3
62	F2	98	89.8005	-3698.77	-317.811	lc3
62	F2	99	90.1077	-3543.06	-307.549	lc3
62	F2	100	90.4149	-3355.92	-271.134	lc3
62	F2	101	90.7221	-3344.41	-222.479	lc3
62	F2	102	91.0293	-4060.85	-177.616	lc3
62	F2	103	91.3365	-3939.24	-148.756	lc3
62	F2	104	91.6438	-4322.86	-137.779	lc3
62	F2	105	91.951	-3358.26	-135.151	lc3
62	F2	106	92.2582	-4141.69	-126.43	lc3
62	F2	107	92.5654	-3543.38	-101.985	lc3
62	F2	108	92.8726	-4189.42	-62.7314	lc3
62	F2	109	93.1798	-4430.79	-18.1396	lc3
62	F2	110	93.487	-4259.5	20.8584	lc3
62	F2	111	93.7943	-4496.54	48.2129	lc3
62	F2	112	94.1015	-4468.55	64.4219	lc3
62	F2	113	94.4087	-5100.25	74.0742	lc3
62	F2	114	94.7159	-4514.24	82.3262	lc3
73	G1	1	60.0008	176193	5147.45	lc3
73	G1	2	60.308	174459	5163.04	lc3
73	G1	3	60.6152	173852	5185.74	lc3
73	G1	4	60.9224	172594	5209.47	lc3
73	G1	5	61.2297	170711	5229.41	lc3
73	G1	6	61.5369	168814	5243.89	lc3
73	G1	7	61.8441	167059	5253.3	lc3
73	G1	8	62.1513	166020	5257.79	lc3
73	G1	9	62.4585	165038	5256.22	lc3
73	G1	10	62.7657	161895	5247.43	lc3
73	G1	11	63.0729	160324	5232.03	lc3
73	G1	12	63.3801	159556	5212.45	lc3
73	G1	13	63.6874	157698	5191.24	lc3
73	G1	14	63.9946	155965	5169.7	lc3
73	G1	15	64.3018	154355	5148.66	lc3
73	G1	16	64.609	152476	5130.41	lc3
73	G1	17	64.9162	151463	5119.51	lc3
73	G1	18	65.2234	149422	5121.11	lc3
73	G1	19	65.5306	147814	5137.92	lc3
73	G1	20	65.8379	146989	5167.61	lc3
73	G1	21	66.1451	144623	5202.62	lc3
73	G1	22	66.4523	143246	5233.03	lc3
73	G1	23	66.7595	141679	5250.62	lc3
73	G1	24	67.0667	139538	5252.28	lc3
73	G1	25	67.3739	137867	5240.34	lc3
73	G1	26	67.6811	136549	5220.03	lc3
73	G1	27	67.9883	134643	5195.65	lc3
73	G1	28	68.2956	133506	5168.5	lc3
73	G1	29	68.6028	131380	5137.38	lc3
73	G1	30	68.91	130097	5100.93	lc3
73	G1	31	69.2172	128185	5059.29	lc3
73	G1	32	69.5244	126490	5014	lc3
73	G1	33	69.8316	126036	4967.01	lc3
73	G1	34	70.1388	123310	4920.06	lc3
73	G1	35	70.4461	122199	4875.17	lc3
73	G1	36	70.7533	120601	4835.04	lc3
73	G1	37	71.0605	119446	4802.5	lc3
73	G1	38	71.3677	118045	4779.32	lc3
73	G1	39	71.6749	116168	4765.31	lc3
73	G1	40	71.9821	114987	4758.58	lc3
73	G1	41	72.2893	113596	4756.41	lc3
73	G1	42	72.5965	111919	4756.21	lc3
73	G1	43	72.9038	110756	4755.98	lc3
73	G1	44	73.211	108916	4754.24	lc3
73	G1	45	73.5182	107598	4749.83	lc3
73	G1	46	73.8254	106511	4740.58	lc3
73	G1	47	74.1326	104872	4728.59	lc3
73	G1	48	74.4398	102889	4717.06	lc3
73	G1	49	74.747	101789	4709.19	lc3
73	G1	50	75.0542	100367	4704.19	lc3
73	G1	51	75.3615	99874.6	4694.02	lc3
73	G1	52	75.6687	96599.9	4664.26	lc3
73	G1	53	75.9759	96439.4	4600.81	lc3
73	G1	54	76.2831	94258.8	4498.97	lc3
73	G1	55	76.5903	92919.1	4369.95	lc3
73	G1	56	76.8975	91065.9	4239.77	lc3
73	G1	57	77.2047	90335.1	4139.62	lc3
73	G1	58	77.512	89641.2	4091.57	lc3
73	G1	59	77.8192	88225.7	4096.9	lc3
73	G1	60	78.1264	86810.8	4134.24	lc3
73	G1	61	78.4336	85792.9	4169.77	lc3
73	G1	62	78.7408	83986.6	4174.79	lc3
73	G1	63	79.048	82027.8	4141.26	lc3
73	G1	64	79.3552	81154.4	4086.45	lc3
73	G1	65	79.6624	79990.8	4043.34	lc3
73	G1	66	79.9697	79321.2	4042.15	lc3
73	G1	67	80.2769	78065.7	4094.26	lc3
73	G1	68	80.5841	77070.6	4188.68	lc3
73	G1	69	80.8913	75415.2	4303.88	lc3
73	G1	70	81.1985	73354.1	4428.17	lc3
73	G1	71	81.5057	72223.3	4577.27	lc3
73	G1	72	81.8129	70911.1	4791.24	lc3
73	G1	73	82.1201	70400.5	5097.37	lc3
73	G1	74	82.4274	68574.2	5615.84	lc3
73	G1	75	82.7346	66704.9	6446.15	lc3
73	G1	76	83.0418	65394.3	7684.45	lc3
73	G1	77	83.349	63061.6	9387	lc3
73	G1	78	83.6562	60800.1	11513	lc3
73	G1	79	83.9634	58219.2	13869.7	lc3
73	G1	80	84.2706	53815.9	16099.8	lc3
73	G1	81	84.5779	44754.1	17747.2	lc3
73	G1	82	84.8851	32143	18394.7	lc3
73	G1	83	85.1923	17285.3	17819.1	lc3
73	G1	84	85.4995	10214.9	16083.8	lc3
73	G1	85	85.8067	7684.16	13519.2	lc3
73	G1	86	86.1139	6359.42	10600.4	lc3
73	G1	87	86.4211	6361.9	7789.13	lc3
73	G1	88	86.7283	6090.87	5412.72	lc3
73	G1	89	87.0356	6362.69	3342.17	lc3
73	G1	90	87.3428	6453.29	1823.2	lc3
73	G1	91	87.65	6076.39	888.32	lc3
73	G1	92	87.9572	6485.72	367.708	lc3
73	G1	93	88.2644	6043.33	105.199	lc3
73	G1	94	88.5716	6186.33	-16.3076	lc3
73	G1	95	88.8788	6429.18	-71.6382	lc3
73	G1	96	89.1861	5820.61	-101.666	lc3
73	G1	97	89.4933	6309.39	-124.603	lc3
73	G1	98	89.8005	5967.83	-146.041	lc3
73	G1	99	90.1077	6306.57	-166.604	lc3
73	G1	100	90.4149	6232.25	-186.698	lc3
73	G1	101	90.7221	6300.79	-207.532	lc3
73	G1	102	91.0293	5926.9	-228.58	lc3
73	G1	103	91.3365	5880.11	-244.219	lc3
73	G1	104	91.6438	6743.39	-243.814	lc3
73	G1	105	91.951	6521.53	-217.189	lc3
73	G1	106	92.2582	6524.24	-162.621	lc3
73	G1	107	92.5654	6274.32	-91.3955	lc3
73	G1	108	92.8726	6169.63	-24.7827	lc3
73	G1	109	93.1798	6215.95	15.4653	lc3
73	G1	110	93.487	5552.6	17.7056	lc3
73	G1	111	93.7943	5900.2	-13.9126	lc3
73	G1	112	94.1015	6217.67	-61.7769	lc3
73	G1	113	94.4087	5943.99	-103.744	lc3
73	G1	114	94.7159	6434.37	-123.596	lc3
74	G2	1	60.0008	332711	9455.71	lc3
74	G2	2	60.308	330705	9540.91	lc3
74	G2	3	60.6152	327298	9633.95	lc3
74	G2	4	60.9224	326140	9718.46	lc3
74	G2	5	61.2297	322365	9783.97	lc3
74	G2	6	61.5369	318706	9829.93	lc3
74	G2	7	61.8441	316308	9864.36	lc3
74	G2	8	62.1513	312751	9897.45	lc3
74	G2	9	62.4585	310008	9934.45	lc3
74	G2	10	62.7657	307432	9973.43	lc3
74	G2	11	63.0729	303075	10007.9	lc3
74	G2	12	63.3801	300372	10031.6	lc3
74	G2	13	63.6874	296715	10040.6	lc3
74	G2	14	63.9946	294097	10034.1	lc3
74	G2	15	64.3018	291316	10014.6	lc3
74	G2	16	64.609	287265	9989.8	lc3
74	G2	17	64.9162	283862	9971.99	lc3
74	G2	18	65.2234	281078	9972.64	lc3
74	G2	19	65.5306	277934	9992.36	lc3
74	G2	20	65.8379	275749	10015.2	lc3
74	G2	21	66.1451	272038	10014.3	lc3
74	G2	22	66.4523	268024	9967.6	lc3
74	G2	23	66.7595	264254	9872.81	lc3
74	G2	24	67.0667	261859	9750.28	lc3
74	G2	25	67.3739	258171	9631.8	lc3
74	G2	26	67.6811	256119	9542.66	lc3
74	G2	27	67.9883	252363	9488.86	lc3
74	G2	28	68.2956	250235	9456.31	lc3
74	G2	29	68.6028	246946	9421.25	lc3
74	G2	30	68.91	242729	9364.66	lc3
74	G2	31	69.2172	241099	9282.98	lc3
74	G2	32	69.5244	237535	9190.19	lc3
74	G2	33	69.8316	233957	9109.88	lc3
74	G2	34	70.1388	232077	9061.74	lc3
74	G2	35	70.4461	229383	9049.38	lc3
74	G2	36	70.7533	226503	9057.28	lc3
74	G2	37	71.0605	223877	9059.98	lc3
74	G2	38	71.3677	220090	9038	lc3
74	G2	39	71.6749	216949	8990.03	lc3
74	G2	40	71.9821	214033	8931.83	lc3
74	G2	41	72.2893	212485	8882.66	lc3
74	G2	42	72.5965	208335	8848.95	lc3
74	G2	43	72.9038	206901	8818.58	lc3
74	G2	44	73.211	204284	8769.69	lc3
74	G2	45	73.5182	199092	8688.27	lc3
74	G2	46	73.8254	197657	8580.43	lc3
74	G2	47	74.1326	194354	8469.88	lc3
74	G2	48	74.4398	192988	8381.73	lc3
74	G2	49	74.747	189449	8325.57	lc3
74	G2	50	75.0542	187382	8289.14	lc3
74	G2	51	75.3615	184863	8248.14	lc3
74	G2	52	75.6687	180809	8184.19	lc3
74	G2	53	75.9759	178947	8099.08	lc3
74	G2	54	76.2831	175301	8014.12	lc3
74	G2	55	76.5903	173499	7955.22	lc3
74	G2	56	76.8975	172102	7933.42	lc3
74	G2	57	77.2047	168399	7935.34	lc3
74	G2	58	77.512	166190	7931.9	lc3
74	G2	59	77.8192	163225	7898.55	lc3
74	G2	60	78.1264	159178	7832.73	lc3
74	G2	61	78.4336	157860	7754.28	lc3
74	G2	62	78.7408	156084	7689.36	lc3
74	G2	63	79.048	153353	7650.96	lc3
74	G2	64	79.3552	151545	7632.44	lc3
74	G2	65	79.6624	147091	7617.75	lc3
74	G2	66	79.9697	145016	7598.41	lc3
74	G2	67	80.2769	143339	7582.23	lc3
74	G2	68	80.5841	140914	7588.39	lc3
74	G2	69	80.8913	139260	7637.14	lc3
74	G2	70	81.1985	135756	7746.67	lc3
74	G2	71	81.5057	133141	7943.48	lc3
74	G2	72	81.8129	131157	8282.99	lc3
74	G2	73	82.1201	129281	8871.87	lc3
74	G2	74	82.4274	125415	9877.59	lc3
74	G2	75	82.7346	122954	11540.1	lc3
74	G2	76	83.0418	121216	14124	lc3
74	G2	77	83.349	117299	17838.3	lc3
74	G2	78	83.6562	113037	22707.2	lc3
74	G2	79	83.9634	108278	28432.9	lc3
74	G2	80	84.2706	100253	34324.6	lc3
74	G2	81	84.5779	87223.8	39373.4	lc3
74	G2	82	84.8851	65183.4	42498.2	lc3
74	G2	83	85.1923	35189.9	42890.9	lc3
74	G2	84	85.4995	11628.7	40312.1	lc3
74	G2	85	85.8067	1370.43	35191.4	lc3
74	G2	86	86.1139	-1947.87	28480.7	lc3
74	G2	87	86.4211	-2919.39	21335.8	lc3
74	G2	88	86.7283	-4140.81	14775.1	lc3
74	G2	89	87.0356	-3097.27	9449.01	lc3
74	G2	90	87.3428	-2791.31	5558	lc3
74	G2	91	87.65	-3514.69	3000.53	lc3
74	G2	92	87.9572	-3866.43	1461.26	lc3
74	G2	93	88.2644	-4736.88	585.686	lc3
74	G2	94	88.5716	-4207.43	89.2568	lc3
74	G2	95	88.8788	-3588.49	-203.404	lc3
74	G2	96	89.1861	-4640.03	-372.915	lc3
74	G2	97	89.4933	-3674.83	-446.457	lc3
74	G2	98	89.8005	-2516.87	-438.943	lc3
74	G2	99	90.1077	-4070.6	-376.104	lc3
74	G2	100	90.4149	-4429.76	-294.85	lc3
74	G2	101	90.7221	-4113.25	-228.853	lc3
74	G2	102	91.0293	-4521.92	-194.172	lc3
74	G2	103	91.3365	-4137.19	-186.727	lc3
74	G2	104	91.6438	-3790.97	-192.562	lc3
74	G2	105	91.951	-4425.05	-201.652	lc3
74	G2	106	92.2582	-5064.95	-214.664	lc3
74	G2	107	92.5654	-4028.85	-239.557	lc3
74	G2	108	92.8726	-5176.65	-283.102	lc3
74	G2	109	93.1798	-4341.18	-344.644	lc3
74	G2	110	93.487	-4778.69	-415.519	lc3
74	G2	111	93.7943	-4699.05	-482.955	lc3
74	G2	112	94.1015	-4247.03	-535.472	lc3
74	G2	113	94.4087	-3903.34	-567.342	lc3
74	G2	114	94.7159	-4675.65	-580.493	lc3
85	H1	1	60.0008	287661	8898.51	lc3
85	H1	2	60.308	283914	8879.64	lc3
85	H1	3	60.6152	282739	8854.62	lc3
85	H1	4	60.9224	279009	8829.38	lc3
85	H1	5	61.2297	276982	8815	lc3
85	H1	6	61.5369	274171	8817.75	lc3
85	H1	7	61.8441	273580	8831.97	lc3
85	H1	8	62.1513	268181	8842.04	lc3
85	H1	9	62.4585	265917	8831.81	lc3
85	H1	10	62.7657	263030	8793.53	lc3
85	H1	11	63.0729	260677	8730.74	lc3
85	H1	12	63.3801	257323	8654.52	lc3
85	H1	13	63.6874	254687	8577.74	lc3
85	H1	14	63.9946	251915	8510.29	lc3
85	H1	15	64.3018	250008	8458.03	lc3
85	H1	16	64.609	246604	8423.56	lc3
85	H1	17	64.9162	243995	8408.37	lc3
85	H1	18	65.2234	241574	8413.59	lc3
85	H1	19	65.5306	238653	8439.18	lc3
85	H1	20	65.8379	236826	8481.44	lc3
85	H1	21	66.1451	233023	8530.32	lc3
85	H1	22	66.4523	230471	8568.8	lc3
85	H1	23	66.7595	228571	8576.28	lc3
85	H1	24	67.0667	225174	8537.35	lc3
85	H1	25	67.3739	222017	8452.56	lc3
85	H1	26	67.6811	218477	8343.79	lc3
85	H1	27	67.9883	216604	8247.86	lc3
85	H1	28	68.2956	214211	8199.14	lc3
85	H1	29	68.6028	212167	8210.79	lc3
85	H1	30	68.91	210327	8266.82	lc3
85	H1	31	69.2172	206472	8330.51	lc3
85	H1	32	69.5244	203978	8363.18	lc3
85	H1	33	69.8316	200936	8342.36	lc3
85	H1	34	70.1388	198224	8269.08	lc3
85	H1	35	70.4461	195898	8162.97	lc3
85	H1	36	70.7533	192645	8049.87	lc3
85	H1	37	71.0605	191015	7950.5	lc3
85	H1	38	71.3677	189269	7874.92	lc3
85	H1	39	71.6749	185053	7823.75	lc3
85	H1	40	71.9821	183348	7791.9	lc3
85	H1	41	72.2893	181053	7772.12	lc3
85	H1	42	72.5965	179297	7757.14	lc3
85	H1	43	72.9038	175316	7741.01	lc3
85	H1	44	73.211	174000	7721.18	lc3
85	H1	45	73.5182	170580	7698.1	lc3
85	H1	46	73.8254	169036	7673.56	lc3
85	H1	47	74.1326	166946	7650.04	lc3
85	H1	48	74.4398	163501	7625.51	lc3
85	H1	49	74.747	161413	7594.29	lc3
85	H1	50	75.0542	158856	7548.05	lc3
85	H1	51	75.3615	157475	7478.55	lc3
85	H1	52	75.6687	153995	7382.05	lc3
85	H1	53	75.9759	151241	7263.69	lc3
85	H1	54	76.2831	149189	7137.59	lc3
85	H1	55	76.5903	146987	7020.7	lc3
85	H1	56	76.8975	145680	6924.4	lc3
85	H1	57	77.2047	142775	6850.75	lc3
85	H1	58	77.512	140581	6796.79	lc3
85	H1	59	77.8192	138005	6762.17	lc3
85	H1	60	78.1264	135711	6751.46	lc3
85	H1	61	78.4336	134754	6768.14	lc3
85	H1	62	78.7408	132753	6805.97	lc3
85	H1	63	79.048	129635	6846.91	lc3
85	H1	64	79.3552	127003	6868.98	lc3
85	H1	65	79.6624	125683	6858.61	lc3
85	H1	66	79.9697	122548	6818.33	lc3
85	H1	67	80.2769	120772	6764.67	lc3
85	H1	68	80.5841	118962	6719.34	lc3
85	H1	69	80.8913	117103	6702.17	lc3
85	H1	70	81.1985	115276	6732.52	lc3
85	H1	71	81.5057	112037	6840.2	lc3
85	H1	72	81.8129	110065	7080.36	lc3
85	H1	73	82.1201	109012	7546.13	lc3
85	H1	74	82.4274	106805	8333.85	lc3
85	H1	75	82.7346	104407	9622	lc3
85	H1	76	83.0418	101565	11611.8	lc3
85	H1	77	83.349	98701.4	14467.3	lc3
85	H1	78	83.6562	95617.3	18237.6	lc3
85	H1	79	83.9634	90512.5	22746.6	lc3
85	H1	80	84.2706	85550.2	27517.4	lc3
85	H1	81	84.5779	74050.5	31798	lc3
85	H1	82	84.8851	56615.1	34723.9	lc3
85	H1	83	85.1923	30005.4	35581	lc3
85	H1	84	85.4995	7731.25	34057.8	lc3
85	H1	85	85.8067	-3968.82	30368.6	lc3
85	H1	86	86.1139	-7559.43	25185.4	lc3
85	H1	87	86.4211	-9014.7	19414.3	lc3
85	H1	88	86.7283	-9069.22	13920.7	lc3
85	H1	89	87.0356	-9398.99	9316.55	lc3
85	H1	90	87.3428	-9111.35	5754.64	lc3
85	H1	91	87.65	-9244.72	3297.28	lc3
85	H1	92	87.9572	-9293.65	1820.26	lc3
85	H1	93	88.2644	-8953.61	1021.11	lc3
85	H1	94	88.5716	-10455.6	621.873	lc3
85	H1	95	88.8788	-9406.47	418.357	lc3
85	H1	96	89.1861	-10500.9	289.821	lc3
85	H1	97	89.4933	-9962	184.166	lc3
85	H1	98	89.8005	-10064.4	92.561	lc3
85	H1	99	90.1077	-9173.16	24.0107	lc3
85	H1	100	90.4149	-10564.9	-12.9507	lc3
85	H1	101	90.7221	-9171.38	-18.3291	lc3
85	H1	102	91.0293	-10298.8	-0.0454102	lc3
85	H1	103	91.3365	-9590.01	30.7251	lc3
85	H1	104	91.6438	-10149.4	63.7026	lc3
85	H1	105	91.951	-9531.14	91.2085	lc3
85	H1	106	92.2582	-10575.5	108.02	lc3
85	H1	107	92.5654	-9874.1	110.739	lc3
85	H1	108	92.8726	-10044.6	97.5371	lc3
85	H1	109	93.1798	-10357.7	68.5557	lc3
85	H1	110	93.487	-10060.2	26.9297	lc3
85	H1	111	93.7943	-10702	-20.3535	lc3
85	H1	112	94.1015	-9579.1	-63.249	lc3
85	H1	113	94.4087	-9839.38	-91.9971	lc3
85	H1	114	94.7159	-9957.34	-101.639	lc3
86	H2	1	60.0008	324840	8529.4	lc3
86	H2	2	60.308	322494	8665.35	lc3
86	H2	3	60.6152	321615	8805.34	lc3
86	H2	4	60.9224	316714	8941.85	lc3
86	H2	5	61.2297	315084	9066.98	lc3
86	H2	6	61.5369	312845	9174.33	lc3
86	H2	7	61.8441	309421	9258.16	lc3
86	H2	8	62.1513	306903	9315.27	lc3
86	H2	9	62.4585	302472	9348.31	lc3
86	H2	10	62.7657	300008	9366.33	lc3
86	H2	11	63.0729	297312	9380.9	lc3
86	H2	12	63.3801	294710	9401.35	lc3
86	H2	13	63.6874	291556	9432.56	lc3
86	H2	14	63.9946	287090	9474.96	lc3
86	H2	15	64.3018	285383	9524.32	lc3
86	H2	16	64.609	282616	9571.19	lc3
86	H2	17	64.9162	278895	9602.14	lc3
86	H2	18	65.2234	276790	9605.4	lc3
86	H2	19	65.5306	271423	9577.39	lc3
86	H2	20	65.8379	268912	9524.72	lc3
86	H2	21	66.1451	267371	9459.97	lc3
86	H2	22	66.4523	263320	9393.65	lc3
86	H2	23	66.7595	259712	9329.38	lc3
86	H2	24	67.0667	257130	9263.87	lc3
86	H2	25	67.3739	255227	9191.6	lc3
86	H2	26	67.6811	250268	9111.25	lc3
86	H2	27	67.9883	248239	9029.22	lc3
86	H2	28	68.2956	245228	8958.15	lc3
86	H2	29	68.6028	242406	8910.71	lc3
86	H2	30	68.91	239930	8891.63	lc3
86	H2	31	69.2172	237733	8893.87	lc3
86	H2	32	69.5244	233568	8900.76	lc3
86	H2	33	69.8316	231304	8894.2	lc3
86	H2	34	70.1388	228600	8863.75	lc3
86	H2	35	70.4461	225786	8812.63	lc3
86	H2	36	70.7533	221426	8756.03	lc3
86	H2	37	71.0605	219862	8711.95	lc3
86	H2	38	71.3677	217604	8689.61	lc3
86	H2	39	71.6749	215349	8683.22	lc3
86	H2	40	71.9821	211607	8675.89	lc3
86	H2	41	72.2893	207925	8650.84	lc3
86	H2	42	72.5965	206341	8601.07	lc3
86	H2	43	72.9038	202686	8528.42	lc3
86	H2	44	73.211	201812	8443.71	lc3
86	H2	45	73.5182	196447	8365.35	lc3
86	H2	46	73.8254	195654	8303.35	lc3
86	H2	47	74.1326	193317	8260.81	lc3
86	H2	48	74.4398	189492	8233.44	lc3
86	H2	49	74.747	187218	8211.11	lc3
86	H2	50	75.0542	185792	8181.57	lc3
86	H2	51	75.3615	181366	8135.25	lc3
86	H2	52	75.6687	179086	8069.05	lc3
86	H2	53	75.9759	177054	7986.64	lc3
86	H2	54	76.2831	173779	7895.61	lc3
86	H2	55	76.5903	171882	7804.01	lc3
86	H2	56	76.8975	168632	7718.47	lc3
86	H2	57	77.2047	166810	7645.23	lc3
86	H2	58	77.512	163851	7591.27	lc3
86	H2	59	77.8192	161341	7563.06	lc3
86	H2	60	78.1264	159547	7562.03	lc3
86	H2	61	78.4336	156847	7580.54	lc3
86	H2	62	78.7408	154552	7601.77	lc3
86	H2	63	79.048	152178	7606.27	lc3
86	H2	64	79.3552	148284	7582.1	lc3
86	H2	65	79.6624	146803	7531.63	lc3
86	H2	66	79.9697	144482	7470.3	lc3
86	H2	67	80.2769	141752	7418.19	lc3
86	H2	68	80.5841	140270	7391.18	lc3
86	H2	69	80.8913	137487	7398.98	lc3
86	H2	70	81.1985	135124	7453.14	lc3
86	H2	71	81.5057	132566	7581.55	lc3
86	H2	72	81.8129	130229	7844.07	lc3
86	H2	73	82.1201	128010	8344.65	lc3
86	H2	74	82.4274	126347	9176.31	lc3
86	H2	75	82.7346	123280	10530.9	lc3
86	H2	76	83.0418	120196	12638.7	lc3
86	H2	77	83.349	117896	15678.5	lc3
86	H2	78	83.6562	112988	19701	lc3
86	H2	79	83.9634	108992	24511.1	lc3
86	H2	80	84.2706	102129	29589.6	lc3
86	H2	81	84.5779	89781.5	34124.4	lc3
86	H2	82	84.8851	70642.2	37189	lc3
86	H2	83	85.1923	41105.1	38024.7	lc3
86	H2	84	85.4995	16280.8	36311.4	lc3
86	H2	85	85.8067	4031.25	32297.1	lc3
86	H2	86	86.1139	-41.5065	26720.2	lc3
86	H2	87	86.4211	-1144.89	20561.9	lc3
86	H2	88	86.7283	-714.677	14746.2	lc3
86	H2	89	87.0356	-1517.87	9909.9	lc3
86	H2	90	87.3428	-1031.66	6089.61	lc3
86	H2	91	87.65	-1773.51	3442.65	lc3
86	H2	92	87.9572	-1665.69	1838.65	lc3
86	H2	93	88.2644	-1585.47	951.459	lc3
86	H2	94	88.5716	-1918.9	495.223	lc3
86	H2	95	88.8788	-1310.32	265.094	lc3
86	H2	96	89.1861	-2112.32	138.075	lc3
86	H2	97	89.4933	-2777.59	56.7861	lc3
86	H2	98	89.8005	-2128.62	8.05469	lc3
86	H2	99	90.1077	-784.545	-0.942383	lc3
86	H2	100	90.4149	-1432.98	34.3984	lc3
86	H2	101	90.7221	-2507.23	102.078	lc3
86	H2	102	91.0293	-1894.91	174.649	lc3
86	H2	103	91.3365	-2513.05	222.593	lc3
86	H2	104	91.6438	-2922.79	228.739	lc3
86	H2	105	91.951	-1862.25	193.668	lc3
86	H2	106	92.2582	-3072.48	130.69	lc3
86	H2	107	92.5654	-2361.47	56.6133	lc3
86	H2	108	92.8726	-2518.79	-14.7676	lc3
86	H2	109	93.1798	-2780.04	-74.2393	lc3
86	H2	110	93.487	-2324.3	-116.169	lc3
86	H2	111	93.7943	-2441.5	-138.13	lc3
86	H2	112	94.1015	-2030.47	-141.933	lc3
86	H2	113	94.4087	-2586.75	-134.269	lc3
86	H2	114	94.7159	-2610.39	-124.96	lc3

## Sheet: Melt Curve Result
Block Type	96-Well 0.2-mL Block
Calibration Background is expired	No
Calibration Background performed on	04-13-2021
Calibration Pure Dye ABY is expired	No
Calibration Pure Dye ABY performed on	04-13-2021
Calibration Pure Dye FAM is expired	No
Calibration Pure Dye FAM performed on	04-13-2021
Calibration Pure Dye JUN is expired	No
Calibration Pure Dye JUN performed on	04-13-2021
Calibration Pure Dye NED is expired	No
Calibration Pure Dye NED performed on	04-13-2021
Calibration Pure Dye ROX is expired	No
Calibration Pure Dye ROX performed on	04-13-2021
Calibration Pure Dye SYBR is expired	No
Calibration Pure Dye SYBR performed on	04-13-2021
Calibration Pure Dye TAMRA is expired	No
Calibration Pure Dye TAMRA performed on	04-13-2021
Calibration Pure Dye VIC is expired	No
Calibration Pure Dye VIC performed on	04-13-2021
Calibration ROI is expired	No
Calibration ROI performed on	04-13-2021
Calibration Uniformity is expired	No
Calibration Uniformity performed on	04-13-2021
Chemistry	SYBR_GREEN
Date Created	2021-08-06 16:30:02 PM CST
Experiment Barcode
Experiment Comment
Experiment File Name	D:\Users\INSTR-ADMIN\Desktop\2021-08-06_150242.eds
Experiment Name	2021-08-06_150242
Experiment Run End Time	2021-08-06 16:08:50 PM CST
Experiment Type	Comparative Cт (ΔΔCт)
Instrument Name	272325576
Instrument Serial Number	272325576
Instrument Type	QuantStudio™ 3 System
Passive Reference
Post-read Stage/Step
Pre-read Stage/Step
Quantification Cycle Method	Ct
Signal Smoothing On	true
Stage where Melt Analysis is performed	Stage3
Stage/ Cycle where Ct Analysis is performed	Stage2, Step2
User Name
Well	Well Position	Sample	Target Name	Tm	Melt Peak Height
1	A1	0	18s	84.8851	51943.2
2	A2	20	18s	84.7315	62850.4
13	B1	0	18s	84.7315	49361.7
14	B2	20	18s	84.7315	48806.6
25	C1	0	18s	84.5779	46564.7
26	C2	20	18s	84.5779	47299.6
37	D1	0	18s	84.5779	45784.7
38	D2	20	18s	84.4243	54115
49	E1	0	lc3	85.1923	37840.1
50	E2	20	lc3	85.0387	38988.2
61	F1	0	lc3	85.0387	34924.7
62	F2	20	lc3	85.0387	39718
73	G1	0	lc3	84.8851	18394.7
74	G2	20	lc3	85.0387	43066.7
85	H1	0	lc3	85.1923	35581
86	H2	20	lc3	85.1923	38024.7
