# Supplementary material for: 4-Methoxydalbergione Inhibits Bladder Cancer Cell Growth via Inducing Autophagy and Inhibiting Akt/ERK Signaling Pathway
Source: Front Mol Biosci. 2022 Feb 16;8:789658. doi: 10.3389/fmolb.2021.789658 (PMC8888913; doi:10.3389/fmolb.2021.789658)
Supplement: Supplementary file 7 [file Table7.XLS]

## Sheet: Sample Setup
Block Type	96-Well 0.2-mL Block
Calibration Background is expired	No
Calibration Background performed on	04-13-2021
Calibration Pure Dye ABY is expired	No
Calibration Pure Dye ABY performed on	04-13-2021
Calibration Pure Dye FAM is expired	No
Calibration Pure Dye FAM performed on	04-13-2021
Calibration Pure Dye JUN is expired	No
Calibration Pure Dye JUN performed on	04-13-2021
Calibration Pure Dye NED is expired	No
Calibration Pure Dye NED performed on	04-13-2021
Calibration Pure Dye ROX is expired	No
Calibration Pure Dye ROX performed on	04-13-2021
Calibration Pure Dye SYBR is expired	No
Calibration Pure Dye SYBR performed on	04-13-2021
Calibration Pure Dye TAMRA is expired	No
Calibration Pure Dye TAMRA performed on	04-13-2021
Calibration Pure Dye VIC is expired	No
Calibration Pure Dye VIC performed on	04-13-2021
Calibration ROI is expired	No
Calibration ROI performed on	04-13-2021
Calibration Uniformity is expired	No
Calibration Uniformity performed on	04-13-2021
Chemistry	SYBR_GREEN
Date Created	2021-08-04 16:30:40 PM CST
Experiment Barcode
Experiment Comment
Experiment File Name	D:\Users\INSTR-ADMIN\Desktop\2021-08-04_151229.eds
Experiment Name	2021-08-04_151229
Experiment Run End Time	2021-08-04 16:20:11 PM CST
Experiment Type	Comparative Cт (ΔΔCт)
Instrument Name	272325576
Instrument Serial Number	272325576
Instrument Type	QuantStudio™ 3 System
Passive Reference
Post-read Stage/Step
Pre-read Stage/Step
Quantification Cycle Method	Ct
Signal Smoothing On	true
Stage where Melt Analysis is performed	Stage3
Stage/ Cycle where Ct Analysis is performed	Stage2, Step2
User Name
Well	Well Position	Sample Name	Sample Color	Biogroup Name	Biogroup Color	Target Name	Target Color	Task	Reporter	Quencher	Quantity	Comments
1	A1	0	RGB(176,23,31)			18s	RGB(176,23,31)	UNKNOWN	SYBR	None
2	A2	20	RGB(0,0,255)			18s	RGB(176,23,31)	UNKNOWN	SYBR	None
3	A3
4	A4
5	A5
6	A6
7	A7
8	A8
9	A9
10	A10
11	A11
12	A12
13	B1	0	RGB(176,23,31)			18s	RGB(176,23,31)	UNKNOWN	SYBR	None
14	B2	20	RGB(0,0,255)			18s	RGB(176,23,31)	UNKNOWN	SYBR	None
15	B3
16	B4
17	B5
18	B6
19	B7
20	B8
21	B9
22	B10
23	B11
24	B12
25	C1	0	RGB(176,23,31)			18s	RGB(176,23,31)	UNKNOWN	SYBR	None
26	C2	20	RGB(0,0,255)			18s	RGB(176,23,31)	UNKNOWN	SYBR	None
27	C3
28	C4
29	C5
30	C6
31	C7
32	C8
33	C9
34	C10
35	C11
36	C12
37	D1	0	RGB(176,23,31)			lc3	RGB(0,0,255)	UNKNOWN	SYBR	None
38	D2	20	RGB(0,0,255)			lc3	RGB(0,0,255)	UNKNOWN	SYBR	None
39	D3
40	D4
41	D5
42	D6
43	D7
44	D8
45	D9
46	D10
47	D11
48	D12
49	E1	0	RGB(176,23,31)			lc3	RGB(0,0,255)	UNKNOWN	SYBR	None
50	E2	20	RGB(0,0,255)			lc3	RGB(0,0,255)	UNKNOWN	SYBR	None
51	E3
52	E4
53	E5
54	E6
55	E7
56	E8
57	E9
58	E10
59	E11
60	E12
61	F1	0	RGB(176,23,31)			lc3	RGB(0,0,255)	UNKNOWN	SYBR	None
62	F2	20	RGB(0,0,255)			lc3	RGB(0,0,255)	UNKNOWN	SYBR	None
63	F3
64	F4
65	F5
66	F6
67	F7
68	F8
69	F9
70	F10
71	F11
72	F12
73	G1	0	RGB(176,23,31)			SERE	RGB(0,139,69)	UNKNOWN	SYBR	None
74	G2	20	RGB(0,0,255)			SERE	RGB(0,139,69)	UNKNOWN	SYBR	None
75	G3
76	G4
77	G5
78	G6
79	G7
80	G8
81	G9
82	G10
83	G11
84	G12
85	H1	0	RGB(176,23,31)			SERE	RGB(0,139,69)	UNKNOWN	SYBR	None
86	H2	20	RGB(0,0,255)			SERE	RGB(0,139,69)	UNKNOWN	SYBR	None
87	H3
88	H4
89	H5
90	H6
91	H7
92	H8
93	H9
94	H10
95	H11
96	H12

## Sheet: Amplification Data
Block Type	96-Well 0.2-mL Block
Calibration Background is expired	No
Calibration Background performed on	04-13-2021
Calibration Pure Dye ABY is expired	No
Calibration Pure Dye ABY performed on	04-13-2021
Calibration Pure Dye FAM is expired	No
Calibration Pure Dye FAM performed on	04-13-2021
Calibration Pure Dye JUN is expired	No
Calibration Pure Dye JUN performed on	04-13-2021
Calibration Pure Dye NED is expired	No
Calibration Pure Dye NED performed on	04-13-2021
Calibration Pure Dye ROX is expired	No
Calibration Pure Dye ROX performed on	04-13-2021
Calibration Pure Dye SYBR is expired	No
Calibration Pure Dye SYBR performed on	04-13-2021
Calibration Pure Dye TAMRA is expired	No
Calibration Pure Dye TAMRA performed on	04-13-2021
Calibration Pure Dye VIC is expired	No
Calibration Pure Dye VIC performed on	04-13-2021
Calibration ROI is expired	No
Calibration ROI performed on	04-13-2021
Calibration Uniformity is expired	No
Calibration Uniformity performed on	04-13-2021
Chemistry	SYBR_GREEN
Date Created	2021-08-04 16:30:40 PM CST
Experiment Barcode
Experiment Comment
Experiment File Name	D:\Users\INSTR-ADMIN\Desktop\2021-08-04_151229.eds
Experiment Name	2021-08-04_151229
Experiment Run End Time	2021-08-04 16:20:11 PM CST
Experiment Type	Comparative Cт (ΔΔCт)
Instrument Name	272325576
Instrument Serial Number	272325576
Instrument Type	QuantStudio™ 3 System
Passive Reference
Post-read Stage/Step
Pre-read Stage/Step
Quantification Cycle Method	Ct
Signal Smoothing On	true
Stage where Melt Analysis is performed	Stage3
Stage/ Cycle where Ct Analysis is performed	Stage2, Step2
User Name
Well	Well Position	Cycle	Target Name	Rn	Delta Rn
1	A1	1	18s	59895.5	-476.989
1	A1	2	18s	60138.4	-325.934
1	A1	3	18s	60746.5	190.251
1	A1	4	18s	60864.1	215.943
1	A1	5	18s	60852.8	112.815
1	A1	6	18s	60794	-37.9145
1	A1	7	18s	60737.4	-186.347
1	A1	8	18s	60684.8	-330.823
1	A1	9	18s	60703.9	-403.63
1	A1	10	18s	61104.2	-95.2428
1	A1	11	18s	61233.9	-57.4528
1	A1	12	18s	61687.4	304.24
1	A1	13	18s	61763.3	288.162
1	A1	14	18s	62034.9	467.874
1	A1	15	18s	62926.5	1267.61
1	A1	16	18s	65120.3	3369.59
1	A1	17	18s	68283.2	6440.62
1	A1	18	18s	73513.2	11578.7
1	A1	19	18s	82453.6	20427.2
1	A1	20	18s	96796.7	34678.4
1	A1	21	18s	115478	53267.9
1	A1	22	18s	138379	76077
1	A1	23	18s	164804	102410
1	A1	24	18s	191527	129041
1	A1	25	18s	216077	153500
1	A1	26	18s	238960	176291
1	A1	27	18s	257146	194384
1	A1	28	18s	272352	209498
1	A1	29	18s	286528	223583
1	A1	30	18s	297319	234282
1	A1	31	18s	307019	243890
1	A1	32	18s	314779	251558
1	A1	33	18s	321921	258608
1	A1	34	18s	327486	264081
1	A1	35	18s	332662	269165
1	A1	36	18s	337084	273495
1	A1	37	18s	340444	276763
1	A1	38	18s	344545	280773
1	A1	39	18s	346831	282967
1	A1	40	18s	348711	284755
2	A2	1	18s	55655.1	-1432.21
2	A2	2	18s	55831.1	-1262.42
2	A2	3	18s	56412.7	-687.104
2	A2	4	18s	57133.3	27.1821
2	A2	5	18s	57517	404.582
2	A2	6	18s	57652.3	533.61
2	A2	7	18s	57541.4	416.408
2	A2	8	18s	57300	168.761
2	A2	9	18s	56860.5	-277.027
2	A2	10	18s	56679.8	-463.983
2	A2	11	18s	56773.9	-376.244
2	A2	12	18s	57072.6	-83.7626
2	A2	13	18s	57148.8	-13.8787
2	A2	14	18s	57520.4	351.458
2	A2	15	18s	57577.2	401.948
2	A2	16	18s	58070.8	889.304
2	A2	17	18s	59312.4	2124.61
2	A2	18	18s	60912.9	3718.78
2	A2	19	18s	63514.5	6314.11
2	A2	20	18s	68413.7	11207
2	A2	21	18s	76686.4	19473.4
2	A2	22	18s	89546.1	32326.9
2	A2	23	18s	107915	50689.4
2	A2	24	18s	129748	72516.5
2	A2	25	18s	152993	95754.8
2	A2	26	18s	178802	121558
2	A2	27	18s	201948	144697
2	A2	28	18s	221710	164453
2	A2	29	18s	239325	182062
2	A2	30	18s	253473	196204
2	A2	31	18s	264853	207577
2	A2	32	18s	274447	217165
2	A2	33	18s	283982	226693
2	A2	34	18s	290916	233621
2	A2	35	18s	296523	239222
2	A2	36	18s	301362	244055
2	A2	37	18s	306295	248981
2	A2	38	18s	309788	252468
2	A2	39	18s	312922	255596
2	A2	40	18s	315710	258377
3	A3	1
3	A3	2
3	A3	3
3	A3	4
3	A3	5
3	A3	6
3	A3	7
3	A3	8
3	A3	9
3	A3	10
3	A3	11
3	A3	12
3	A3	13
3	A3	14
3	A3	15
3	A3	16
3	A3	17
3	A3	18
3	A3	19
3	A3	20
3	A3	21
3	A3	22
3	A3	23
3	A3	24
3	A3	25
3	A3	26
3	A3	27
3	A3	28
3	A3	29
3	A3	30
3	A3	31
3	A3	32
3	A3	33
3	A3	34
3	A3	35
3	A3	36
3	A3	37
3	A3	38
3	A3	39
3	A3	40
4	A4	1
4	A4	2
4	A4	3
4	A4	4
4	A4	5
4	A4	6
4	A4	7
4	A4	8
4	A4	9
4	A4	10
4	A4	11
4	A4	12
4	A4	13
4	A4	14
4	A4	15
4	A4	16
4	A4	17
4	A4	18
4	A4	19
4	A4	20
4	A4	21
4	A4	22
4	A4	23
4	A4	24
4	A4	25
4	A4	26
4	A4	27
4	A4	28
4	A4	29
4	A4	30
4	A4	31
4	A4	32
4	A4	33
4	A4	34
4	A4	35
4	A4	36
4	A4	37
4	A4	38
4	A4	39
4	A4	40
5	A5	1
5	A5	2
5	A5	3
5	A5	4
5	A5	5
5	A5	6
5	A5	7
5	A5	8
5	A5	9
5	A5	10
5	A5	11
5	A5	12
5	A5	13
5	A5	14
5	A5	15
5	A5	16
5	A5	17
5	A5	18
5	A5	19
5	A5	20
5	A5	21
5	A5	22
5	A5	23
5	A5	24
5	A5	25
5	A5	26
5	A5	27
5	A5	28
5	A5	29
5	A5	30
5	A5	31
5	A5	32
5	A5	33
5	A5	34
5	A5	35
5	A5	36
5	A5	37
5	A5	38
5	A5	39
5	A5	40
6	A6	1
6	A6	2
6	A6	3
6	A6	4
6	A6	5
6	A6	6
6	A6	7
6	A6	8
6	A6	9
6	A6	10
6	A6	11
6	A6	12
6	A6	13
6	A6	14
6	A6	15
6	A6	16
6	A6	17
6	A6	18
6	A6	19
6	A6	20
6	A6	21
6	A6	22
6	A6	23
6	A6	24
6	A6	25
6	A6	26
6	A6	27
6	A6	28
6	A6	29
6	A6	30
6	A6	31
6	A6	32
6	A6	33
6	A6	34
6	A6	35
6	A6	36
6	A6	37
6	A6	38
6	A6	39
6	A6	40
7	A7	1
7	A7	2
7	A7	3
7	A7	4
7	A7	5
7	A7	6
7	A7	7
7	A7	8
7	A7	9
7	A7	10
7	A7	11
7	A7	12
7	A7	13
7	A7	14
7	A7	15
7	A7	16
7	A7	17
7	A7	18
7	A7	19
7	A7	20
7	A7	21
7	A7	22
7	A7	23
7	A7	24
7	A7	25
7	A7	26
7	A7	27
7	A7	28
7	A7	29
7	A7	30
7	A7	31
7	A7	32
7	A7	33
7	A7	34
7	A7	35
7	A7	36
7	A7	37
7	A7	38
7	A7	39
7	A7	40
8	A8	1
8	A8	2
8	A8	3
8	A8	4
8	A8	5
8	A8	6
8	A8	7
8	A8	8
8	A8	9
8	A8	10
8	A8	11
8	A8	12
8	A8	13
8	A8	14
8	A8	15
8	A8	16
8	A8	17
8	A8	18
8	A8	19
8	A8	20
8	A8	21
8	A8	22
8	A8	23
8	A8	24
8	A8	25
8	A8	26
8	A8	27
8	A8	28
8	A8	29
8	A8	30
8	A8	31
8	A8	32
8	A8	33
8	A8	34
8	A8	35
8	A8	36
8	A8	37
8	A8	38
8	A8	39
8	A8	40
9	A9	1
9	A9	2
9	A9	3
9	A9	4
9	A9	5
9	A9	6
9	A9	7
9	A9	8
9	A9	9
9	A9	10
9	A9	11
9	A9	12
9	A9	13
9	A9	14
9	A9	15
9	A9	16
9	A9	17
9	A9	18
9	A9	19
9	A9	20
9	A9	21
9	A9	22
9	A9	23
9	A9	24
9	A9	25
9	A9	26
9	A9	27
9	A9	28
9	A9	29
9	A9	30
9	A9	31
9	A9	32
9	A9	33
9	A9	34
9	A9	35
9	A9	36
9	A9	37
9	A9	38
9	A9	39
9	A9	40
10	A10	1
10	A10	2
10	A10	3
10	A10	4
10	A10	5
10	A10	6
10	A10	7
10	A10	8
10	A10	9
10	A10	10
10	A10	11
10	A10	12
10	A10	13
10	A10	14
10	A10	15
10	A10	16
10	A10	17
10	A10	18
10	A10	19
10	A10	20
10	A10	21
10	A10	22
10	A10	23
10	A10	24
10	A10	25
10	A10	26
10	A10	27
10	A10	28
10	A10	29
10	A10	30
10	A10	31
10	A10	32
10	A10	33
10	A10	34
10	A10	35
10	A10	36
10	A10	37
10	A10	38
10	A10	39
10	A10	40
11	A11	1
11	A11	2
11	A11	3
11	A11	4
11	A11	5
11	A11	6
11	A11	7
11	A11	8
11	A11	9
11	A11	10
11	A11	11
11	A11	12
11	A11	13
11	A11	14
11	A11	15
11	A11	16
11	A11	17
11	A11	18
11	A11	19
11	A11	20
11	A11	21
11	A11	22
11	A11	23
11	A11	24
11	A11	25
11	A11	26
11	A11	27
11	A11	28
11	A11	29
11	A11	30
11	A11	31
11	A11	32
11	A11	33
11	A11	34
11	A11	35
11	A11	36
11	A11	37
11	A11	38
11	A11	39
11	A11	40
12	A12	1
12	A12	2
12	A12	3
12	A12	4
12	A12	5
12	A12	6
12	A12	7
12	A12	8
12	A12	9
12	A12	10
12	A12	11
12	A12	12
12	A12	13
12	A12	14
12	A12	15
12	A12	16
12	A12	17
12	A12	18
12	A12	19
12	A12	20
12	A12	21
12	A12	22
12	A12	23
12	A12	24
12	A12	25
12	A12	26
12	A12	27
12	A12	28
12	A12	29
12	A12	30
12	A12	31
12	A12	32
12	A12	33
12	A12	34
12	A12	35
12	A12	36
12	A12	37
12	A12	38
12	A12	39
12	A12	40
13	B1	1	18s	49943.1	-583.976
13	B1	2	18s	49991.1	-641.592
13	B1	3	18s	50238.2	-500.024
13	B1	4	18s	50399.1	-444.648
13	B1	5	18s	51186.8	237.537
13	B1	6	18s	51982.3	927.452
13	B1	7	18s	51610.8	450.434
13	B1	8	18s	51230.2	-35.7566
13	B1	9	18s	51134.5	-236.958
13	B1	10	18s	51306.8	-170.293
13	B1	11	18s	51354.9	-227.741
13	B1	12	18s	51790.3	102.201
13	B1	13	18s	52328.9	535.16
13	B1	14	18s	53064.9	1165.65
13	B1	15	18s	54108.3	2103.55
13	B1	16	18s	54756.6	2646.29
13	B1	17	18s	57139.9	4923.99
13	B1	18	18s	61643.1	9321.62
13	B1	19	18s	69378.5	16951.5
13	B1	20	18s	81759.1	29226.6
13	B1	21	18s	99073.3	46435.2
13	B1	22	18s	119416	66672.3
13	B1	23	18s	142112	89263.1
13	B1	24	18s	166239	113284
13	B1	25	18s	188255	135195
13	B1	26	18s	208066	154900
13	B1	27	18s	225322	172050
13	B1	28	18s	239740	186363
13	B1	29	18s	251670	198187
13	B1	30	18s	261632	208044
13	B1	31	18s	270489	216795
13	B1	32	18s	277963	224164
13	B1	33	18s	284010	230106
13	B1	34	18s	288689	234679
13	B1	35	18s	293322	239206
13	B1	36	18s	296674	242452
13	B1	37	18s	300994	246667
13	B1	38	18s	304444	250012
13	B1	39	18s	306685	252147
13	B1	40	18s	306648	252005
14	B2	1	18s	47557.6	-372.653
14	B2	2	18s	47434.2	-608.213
14	B2	3	18s	47513.8	-640.698
14	B2	4	18s	48097.6	-168.961
14	B2	5	18s	48372.1	-6.5716
14	B2	6	18s	48789.5	298.81
14	B2	7	18s	48956.6	353.833
14	B2	8	18s	49061.6	346.675
14	B2	9	18s	49564	737.038
14	B2	10	18s	48853.8	-85.2525
14	B2	11	18s	48612.5	-438.675
14	B2	12	18s	48945.7	-217.559
14	B2	13	18s	49354.8	79.5373
14	B2	14	18s	49305.7	-81.6668
14	B2	15	18s	49323	-176.508
14	B2	16	18s	49897	285.452
14	B2	17	18s	50402.1	678.486
14	B2	18	18s	51825.6	1989.91
14	B2	19	18s	54034.9	4087.13
14	B2	20	18s	58413.7	8353.79
14	B2	21	18s	65115.7	14943.7
14	B2	22	18s	77012.7	26728.7
14	B2	23	18s	93114.7	42718.6
14	B2	24	18s	113325	62816.8
14	B2	25	18s	134945	84325.1
14	B2	26	18s	157746	107014
14	B2	27	18s	179338	128493
14	B2	28	18s	198066	147110
14	B2	29	18s	214150	163081
14	B2	30	18s	227846	176665
14	B2	31	18s	239306	188013
14	B2	32	18s	248739	197334
14	B2	33	18s	256868	205351
14	B2	34	18s	263723	212094
14	B2	35	18s	269434	217693
14	B2	36	18s	274812	222959
14	B2	37	18s	279467	227502
14	B2	38	18s	283004	230927
14	B2	39	18s	286314	234124
14	B2	40	18s	288800	236499
15	B3	1
15	B3	2
15	B3	3
15	B3	4
15	B3	5
15	B3	6
15	B3	7
15	B3	8
15	B3	9
15	B3	10
15	B3	11
15	B3	12
15	B3	13
15	B3	14
15	B3	15
15	B3	16
15	B3	17
15	B3	18
15	B3	19
15	B3	20
15	B3	21
15	B3	22
15	B3	23
15	B3	24
15	B3	25
15	B3	26
15	B3	27
15	B3	28
15	B3	29
15	B3	30
15	B3	31
15	B3	32
15	B3	33
15	B3	34
15	B3	35
15	B3	36
15	B3	37
15	B3	38
15	B3	39
15	B3	40
16	B4	1
16	B4	2
16	B4	3
16	B4	4
16	B4	5
16	B4	6
16	B4	7
16	B4	8
16	B4	9
16	B4	10
16	B4	11
16	B4	12
16	B4	13
16	B4	14
16	B4	15
16	B4	16
16	B4	17
16	B4	18
16	B4	19
16	B4	20
16	B4	21
16	B4	22
16	B4	23
16	B4	24
16	B4	25
16	B4	26
16	B4	27
16	B4	28
16	B4	29
16	B4	30
16	B4	31
16	B4	32
16	B4	33
16	B4	34
16	B4	35
16	B4	36
16	B4	37
16	B4	38
16	B4	39
16	B4	40
17	B5	1
17	B5	2
17	B5	3
17	B5	4
17	B5	5
17	B5	6
17	B5	7
17	B5	8
17	B5	9
17	B5	10
17	B5	11
17	B5	12
17	B5	13
17	B5	14
17	B5	15
17	B5	16
17	B5	17
17	B5	18
17	B5	19
17	B5	20
17	B5	21
17	B5	22
17	B5	23
17	B5	24
17	B5	25
17	B5	26
17	B5	27
17	B5	28
17	B5	29
17	B5	30
17	B5	31
17	B5	32
17	B5	33
17	B5	34
17	B5	35
17	B5	36
17	B5	37
17	B5	38
17	B5	39
17	B5	40
18	B6	1
18	B6	2
18	B6	3
18	B6	4
18	B6	5
18	B6	6
18	B6	7
18	B6	8
18	B6	9
18	B6	10
18	B6	11
18	B6	12
18	B6	13
18	B6	14
18	B6	15
18	B6	16
18	B6	17
18	B6	18
18	B6	19
18	B6	20
18	B6	21
18	B6	22
18	B6	23
18	B6	24
18	B6	25
18	B6	26
18	B6	27
18	B6	28
18	B6	29
18	B6	30
18	B6	31
18	B6	32
18	B6	33
18	B6	34
18	B6	35
18	B6	36
18	B6	37
18	B6	38
18	B6	39
18	B6	40
19	B7	1
19	B7	2
19	B7	3
19	B7	4
19	B7	5
19	B7	6
19	B7	7
19	B7	8
19	B7	9
19	B7	10
19	B7	11
19	B7	12
19	B7	13
19	B7	14
19	B7	15
19	B7	16
19	B7	17
19	B7	18
19	B7	19
19	B7	20
19	B7	21
19	B7	22
19	B7	23
19	B7	24
19	B7	25
19	B7	26
19	B7	27
19	B7	28
19	B7	29
19	B7	30
19	B7	31
19	B7	32
19	B7	33
19	B7	34
19	B7	35
19	B7	36
19	B7	37
19	B7	38
19	B7	39
19	B7	40
20	B8	1
20	B8	2
20	B8	3
20	B8	4
20	B8	5
20	B8	6
20	B8	7
20	B8	8
20	B8	9
20	B8	10
20	B8	11
20	B8	12
20	B8	13
20	B8	14
20	B8	15
20	B8	16
20	B8	17
20	B8	18
20	B8	19
20	B8	20
20	B8	21
20	B8	22
20	B8	23
20	B8	24
20	B8	25
20	B8	26
20	B8	27
20	B8	28
20	B8	29
20	B8	30
20	B8	31
20	B8	32
20	B8	33
20	B8	34
20	B8	35
20	B8	36
20	B8	37
20	B8	38
20	B8	39
20	B8	40
21	B9	1
21	B9	2
21	B9	3
21	B9	4
21	B9	5
21	B9	6
21	B9	7
21	B9	8
21	B9	9
21	B9	10
21	B9	11
21	B9	12
21	B9	13
21	B9	14
21	B9	15
21	B9	16
21	B9	17
21	B9	18
21	B9	19
21	B9	20
21	B9	21
21	B9	22
21	B9	23
21	B9	24
21	B9	25
21	B9	26
21	B9	27
21	B9	28
21	B9	29
21	B9	30
21	B9	31
21	B9	32
21	B9	33
21	B9	34
21	B9	35
21	B9	36
21	B9	37
21	B9	38
21	B9	39
21	B9	40
22	B10	1
22	B10	2
22	B10	3
22	B10	4
22	B10	5
22	B10	6
22	B10	7
22	B10	8
22	B10	9
22	B10	10
22	B10	11
22	B10	12
22	B10	13
22	B10	14
22	B10	15
22	B10	16
22	B10	17
22	B10	18
22	B10	19
22	B10	20
22	B10	21
22	B10	22
22	B10	23
22	B10	24
22	B10	25
22	B10	26
22	B10	27
22	B10	28
22	B10	29
22	B10	30
22	B10	31
22	B10	32
22	B10	33
22	B10	34
22	B10	35
22	B10	36
22	B10	37
22	B10	38
22	B10	39
22	B10	40
23	B11	1
23	B11	2
23	B11	3
23	B11	4
23	B11	5
23	B11	6
23	B11	7
23	B11	8
23	B11	9
23	B11	10
23	B11	11
23	B11	12
23	B11	13
23	B11	14
23	B11	15
23	B11	16
23	B11	17
23	B11	18
23	B11	19
23	B11	20
23	B11	21
23	B11	22
23	B11	23
23	B11	24
23	B11	25
23	B11	26
23	B11	27
23	B11	28
23	B11	29
23	B11	30
23	B11	31
23	B11	32
23	B11	33
23	B11	34
23	B11	35
23	B11	36
23	B11	37
23	B11	38
23	B11	39
23	B11	40
24	B12	1
24	B12	2
24	B12	3
24	B12	4
24	B12	5
24	B12	6
24	B12	7
24	B12	8
24	B12	9
24	B12	10
24	B12	11
24	B12	12
24	B12	13
24	B12	14
24	B12	15
24	B12	16
24	B12	17
24	B12	18
24	B12	19
24	B12	20
24	B12	21
24	B12	22
24	B12	23
24	B12	24
24	B12	25
24	B12	26
24	B12	27
24	B12	28
24	B12	29
24	B12	30
24	B12	31
24	B12	32
24	B12	33
24	B12	34
24	B12	35
24	B12	36
24	B12	37
24	B12	38
24	B12	39
24	B12	40
25	C1	1	18s	55914.4	-2056.63
25	C1	2	18s	56159.4	-1931.62
25	C1	3	18s	57934.2	-276.927
25	C1	4	18s	58319.1	-12.0402
25	C1	5	18s	58593.4	142.249
25	C1	6	18s	58601.6	30.3629
25	C1	7	18s	58901	209.777
25	C1	8	18s	59163.5	352.219
25	C1	9	18s	59057	125.7
25	C1	10	18s	58990.6	-60.792
25	C1	11	18s	58932.8	-238.604
25	C1	12	18s	58815.1	-476.362
25	C1	13	18s	59078.1	-333.373
25	C1	14	18s	59747.6	216.069
25	C1	15	18s	59973.3	321.721
25	C1	16	18s	60009.8	238.214
25	C1	17	18s	60835.9	944.312
25	C1	18	18s	61555.6	1543.94
25	C1	19	18s	62057.6	1925.93
25	C1	20	18s	64599.6	4347.82
25	C1	21	18s	70163.6	9791.77
25	C1	22	18s	78883.9	18392.1
25	C1	23	18s	90542.2	29930.3
25	C1	24	18s	107030	46297.8
25	C1	25	18s	127654	66802.1
25	C1	26	18s	151829	90856.7
25	C1	27	18s	176315	115223
25	C1	28	18s	200340	139128
25	C1	29	18s	222155	160823
25	C1	30	18s	242562	181109
25	C1	31	18s	259738	198166
25	C1	32	18s	274337	212645
25	C1	33	18s	286823	225011
25	C1	34	18s	297380	235448
25	C1	35	18s	306544	244492
25	C1	36	18s	315310	253137
25	C1	37	18s	322505	260213
25	C1	38	18s	328296	265883
25	C1	39	18s	334818	272286
25	C1	40	18s	339276	276624
26	C2	1	18s	52612.2	-1677.68
26	C2	2	18s	52909.8	-1521.94
26	C2	3	18s	53882.5	-691.112
26	C2	4	18s	54382.8	-332.722
26	C2	5	18s	54925.4	68.0084
26	C2	6	18s	55310.3	311.051
26	C2	7	18s	55984.3	843.238
26	C2	8	18s	55799	516.031
26	C2	9	18s	55472.6	47.8194
26	C2	10	18s	55365.8	-200.833
26	C2	11	18s	55725	16.4944
26	C2	12	18s	55844.3	-6.13097
26	C2	13	18s	55685	-307.295
26	C2	14	18s	55709.9	-424.265
26	C2	15	18s	56259.9	-16.1438
26	C2	16	18s	56593.7	175.86
26	C2	17	18s	56948.1	388.363
26	C2	18	18s	57294	592.433
26	C2	19	18s	58416.7	1573.25
26	C2	20	18s	59999	3013.71
26	C2	21	18s	63216.9	6089.71
26	C2	22	18s	68823.3	11554.2
26	C2	23	18s	78311.8	20900.9
26	C2	24	18s	91965.1	34412.3
26	C2	25	18s	109503	51808.8
26	C2	26	18s	130581	72744.9
26	C2	27	18s	152306	94327.6
26	C2	28	18s	174580	116460
26	C2	29	18s	196819	138557
26	C2	30	18s	216136	157732
26	C2	31	18s	233341	174795
26	C2	32	18s	247981	189293
26	C2	33	18s	260826	201996
26	C2	34	18s	272289	213318
26	C2	35	18s	281927	222814
26	C2	36	18s	290730	231474
26	C2	37	18s	297889	238492
26	C2	38	18s	304443	244905
26	C2	39	18s	309584	249903
26	C2	40	18s	313532	253709
27	C3	1
27	C3	2
27	C3	3
27	C3	4
27	C3	5
27	C3	6
27	C3	7
27	C3	8
27	C3	9
27	C3	10
27	C3	11
27	C3	12
27	C3	13
27	C3	14
27	C3	15
27	C3	16
27	C3	17
27	C3	18
27	C3	19
27	C3	20
27	C3	21
27	C3	22
27	C3	23
27	C3	24
27	C3	25
27	C3	26
27	C3	27
27	C3	28
27	C3	29
27	C3	30
27	C3	31
27	C3	32
27	C3	33
27	C3	34
27	C3	35
27	C3	36
27	C3	37
27	C3	38
27	C3	39
27	C3	40
28	C4	1
28	C4	2
28	C4	3
28	C4	4
28	C4	5
28	C4	6
28	C4	7
28	C4	8
28	C4	9
28	C4	10
28	C4	11
28	C4	12
28	C4	13
28	C4	14
28	C4	15
28	C4	16
28	C4	17
28	C4	18
28	C4	19
28	C4	20
28	C4	21
28	C4	22
28	C4	23
28	C4	24
28	C4	25
28	C4	26
28	C4	27
28	C4	28
28	C4	29
28	C4	30
28	C4	31
28	C4	32
28	C4	33
28	C4	34
28	C4	35
28	C4	36
28	C4	37
28	C4	38
28	C4	39
28	C4	40
29	C5	1
29	C5	2
29	C5	3
29	C5	4
29	C5	5
29	C5	6
29	C5	7
29	C5	8
29	C5	9
29	C5	10
29	C5	11
29	C5	12
29	C5	13
29	C5	14
29	C5	15
29	C5	16
29	C5	17
29	C5	18
29	C5	19
29	C5	20
29	C5	21
29	C5	22
29	C5	23
29	C5	24
29	C5	25
29	C5	26
29	C5	27
29	C5	28
29	C5	29
29	C5	30
29	C5	31
29	C5	32
29	C5	33
29	C5	34
29	C5	35
29	C5	36
29	C5	37
29	C5	38
29	C5	39
29	C5	40
30	C6	1
30	C6	2
30	C6	3
30	C6	4
30	C6	5
30	C6	6
30	C6	7
30	C6	8
30	C6	9
30	C6	10
30	C6	11
30	C6	12
30	C6	13
30	C6	14
30	C6	15
30	C6	16
30	C6	17
30	C6	18
30	C6	19
30	C6	20
30	C6	21
30	C6	22
30	C6	23
30	C6	24
30	C6	25
30	C6	26
30	C6	27
30	C6	28
30	C6	29
30	C6	30
30	C6	31
30	C6	32
30	C6	33
30	C6	34
30	C6	35
30	C6	36
30	C6	37
30	C6	38
30	C6	39
30	C6	40
31	C7	1
31	C7	2
31	C7	3
31	C7	4
31	C7	5
31	C7	6
31	C7	7
31	C7	8
31	C7	9
31	C7	10
31	C7	11
31	C7	12
31	C7	13
31	C7	14
31	C7	15
31	C7	16
31	C7	17
31	C7	18
31	C7	19
31	C7	20
31	C7	21
31	C7	22
31	C7	23
31	C7	24
31	C7	25
31	C7	26
31	C7	27
31	C7	28
31	C7	29
31	C7	30
31	C7	31
31	C7	32
31	C7	33
31	C7	34
31	C7	35
31	C7	36
31	C7	37
31	C7	38
31	C7	39
31	C7	40
32	C8	1
32	C8	2
32	C8	3
32	C8	4
32	C8	5
32	C8	6
32	C8	7
32	C8	8
32	C8	9
32	C8	10
32	C8	11
32	C8	12
32	C8	13
32	C8	14
32	C8	15
32	C8	16
32	C8	17
32	C8	18
32	C8	19
32	C8	20
32	C8	21
32	C8	22
32	C8	23
32	C8	24
32	C8	25
32	C8	26
32	C8	27
32	C8	28
32	C8	29
32	C8	30
32	C8	31
32	C8	32
32	C8	33
32	C8	34
32	C8	35
32	C8	36
32	C8	37
32	C8	38
32	C8	39
32	C8	40
33	C9	1
33	C9	2
33	C9	3
33	C9	4
33	C9	5
33	C9	6
33	C9	7
33	C9	8
33	C9	9
33	C9	10
33	C9	11
33	C9	12
33	C9	13
33	C9	14
33	C9	15
33	C9	16
33	C9	17
33	C9	18
33	C9	19
33	C9	20
33	C9	21
33	C9	22
33	C9	23
33	C9	24
33	C9	25
33	C9	26
33	C9	27
33	C9	28
33	C9	29
33	C9	30
33	C9	31
33	C9	32
33	C9	33
33	C9	34
33	C9	35
33	C9	36
33	C9	37
33	C9	38
33	C9	39
33	C9	40
34	C10	1
34	C10	2
34	C10	3
34	C10	4
34	C10	5
34	C10	6
34	C10	7
34	C10	8
34	C10	9
34	C10	10
34	C10	11
34	C10	12
34	C10	13
34	C10	14
34	C10	15
34	C10	16
34	C10	17
34	C10	18
34	C10	19
34	C10	20
34	C10	21
34	C10	22
34	C10	23
34	C10	24
34	C10	25
34	C10	26
34	C10	27
34	C10	28
34	C10	29
34	C10	30
34	C10	31
34	C10	32
34	C10	33
34	C10	34
34	C10	35
34	C10	36
34	C10	37
34	C10	38
34	C10	39
34	C10	40
35	C11	1
35	C11	2
35	C11	3
35	C11	4
35	C11	5
35	C11	6
35	C11	7
35	C11	8
35	C11	9
35	C11	10
35	C11	11
35	C11	12
35	C11	13
35	C11	14
35	C11	15
35	C11	16
35	C11	17
35	C11	18
35	C11	19
35	C11	20
35	C11	21
35	C11	22
35	C11	23
35	C11	24
35	C11	25
35	C11	26
35	C11	27
35	C11	28
35	C11	29
35	C11	30
35	C11	31
35	C11	32
35	C11	33
35	C11	34
35	C11	35
35	C11	36
35	C11	37
35	C11	38
35	C11	39
35	C11	40
36	C12	1
36	C12	2
36	C12	3
36	C12	4
36	C12	5
36	C12	6
36	C12	7
36	C12	8
36	C12	9
36	C12	10
36	C12	11
36	C12	12
36	C12	13
36	C12	14
36	C12	15
36	C12	16
36	C12	17
36	C12	18
36	C12	19
36	C12	20
36	C12	21
36	C12	22
36	C12	23
36	C12	24
36	C12	25
36	C12	26
36	C12	27
36	C12	28
36	C12	29
36	C12	30
36	C12	31
36	C12	32
36	C12	33
36	C12	34
36	C12	35
36	C12	36
36	C12	37
36	C12	38
36	C12	39
36	C12	40
37	D1	1	lc3	23284	-1074.7
37	D1	2	lc3	23307.7	-1078.18
37	D1	3	lc3	23607.3	-805.635
37	D1	4	lc3	23983.3	-456.697
37	D1	5	lc3	24640.3	173.19
37	D1	6	lc3	24615.4	121.243
37	D1	7	lc3	24562.1	40.833
37	D1	8	lc3	24833.2	284.841
37	D1	9	lc3	24755.8	180.318
37	D1	10	lc3	24641.2	38.6716
37	D1	11	lc3	24734	104.373
37	D1	12	lc3	24918.2	261.518
37	D1	13	lc3	24964	280.219
37	D1	14	lc3	25227.6	516.741
37	D1	15	lc3	24835.3	97.3114
37	D1	16	lc3	24632.1	-132.977
37	D1	17	lc3	24718.7	-73.4479
37	D1	18	lc3	24964.8	145.591
37	D1	19	lc3	24873.7	27.4119
37	D1	20	lc3	24798.1	-75.2519
37	D1	21	lc3	24987.2	86.76
37	D1	22	lc3	24811.5	-116.093
37	D1	23	lc3	24255.7	-698.919
37	D1	24	lc3	24429	-552.685
37	D1	25	lc3	26163	1154.19
37	D1	26	lc3	27603.6	2567.75
37	D1	27	lc3	28982.4	3919.38
37	D1	28	lc3	32957.2	7867.14
37	D1	29	lc3	40052.5	14935.4
37	D1	30	lc3	53033.6	27889.4
37	D1	31	lc3	71102.6	45931.3
37	D1	32	lc3	94148.2	68949.8
37	D1	33	lc3	120719	95493.5
37	D1	34	lc3	147336	122083
37	D1	35	lc3	171729	146449
37	D1	36	lc3	192140	166833
37	D1	37	lc3	208660	183326
37	D1	38	lc3	222771	197410
37	D1	39	lc3	234944	209556
37	D1	40	lc3	243601	218185
38	D2	1	lc3	21355.9	-192.343
38	D2	2	lc3	21250.9	-365.897
38	D2	3	lc3	21262.7	-422.715
38	D2	4	lc3	21583	-170.921
38	D2	5	lc3	21860.2	37.7296
38	D2	6	lc3	21833.2	-57.8832
38	D2	7	lc3	21737.6	-222.019
38	D2	8	lc3	21792.6	-235.579
38	D2	9	lc3	22350.9	254.128
38	D2	10	lc3	22674.1	508.777
38	D2	11	lc3	22611.5	377.592
38	D2	12	lc3	22496.9	194.436
38	D2	13	lc3	22402.4	31.3878
38	D2	14	lc3	22511.9	72.3981
38	D2	15	lc3	22736.9	228.774
38	D2	16	lc3	22389.5	-187.199
38	D2	17	lc3	22386	-259.274
38	D2	18	lc3	23072.4	358.58
38	D2	19	lc3	23158.3	375.924
38	D2	20	lc3	23006.3	155.44
38	D2	21	lc3	22517.4	-402.065
38	D2	22	lc3	22350.5	-637.51
38	D2	23	lc3	22583.6	-473.004
38	D2	24	lc3	23138	12.9011
38	D2	25	lc3	23827.1	633.343
38	D2	26	lc3	25118.7	1856.48
38	D2	27	lc3	26808.4	3477.53
38	D2	28	lc3	30647.3	7247.88
38	D2	29	lc3	36849.5	13381.5
38	D2	30	lc3	48625.8	25089.2
38	D2	31	lc3	67501.9	43896.9
38	D2	32	lc3	90810	67136.4
38	D2	33	lc3	117934	94191.3
38	D2	34	lc3	145101	121290
38	D2	35	lc3	169647	145767
38	D2	36	lc3	190471	166523
38	D2	37	lc3	208179	184163
38	D2	38	lc3	222557	198472
38	D2	39	lc3	234234	210081
38	D2	40	lc3	242526	218304
39	D3	1
39	D3	2
39	D3	3
39	D3	4
39	D3	5
39	D3	6
39	D3	7
39	D3	8
39	D3	9
39	D3	10
39	D3	11
39	D3	12
39	D3	13
39	D3	14
39	D3	15
39	D3	16
39	D3	17
39	D3	18
39	D3	19
39	D3	20
39	D3	21
39	D3	22
39	D3	23
39	D3	24
39	D3	25
39	D3	26
39	D3	27
39	D3	28
39	D3	29
39	D3	30
39	D3	31
39	D3	32
39	D3	33
39	D3	34
39	D3	35
39	D3	36
39	D3	37
39	D3	38
39	D3	39
39	D3	40
40	D4	1
40	D4	2
40	D4	3
40	D4	4
40	D4	5
40	D4	6
40	D4	7
40	D4	8
40	D4	9
40	D4	10
40	D4	11
40	D4	12
40	D4	13
40	D4	14
40	D4	15
40	D4	16
40	D4	17
40	D4	18
40	D4	19
40	D4	20
40	D4	21
40	D4	22
40	D4	23
40	D4	24
40	D4	25
40	D4	26
40	D4	27
40	D4	28
40	D4	29
40	D4	30
40	D4	31
40	D4	32
40	D4	33
40	D4	34
40	D4	35
40	D4	36
40	D4	37
40	D4	38
40	D4	39
40	D4	40
41	D5	1
41	D5	2
41	D5	3
41	D5	4
41	D5	5
41	D5	6
41	D5	7
41	D5	8
41	D5	9
41	D5	10
41	D5	11
41	D5	12
41	D5	13
41	D5	14
41	D5	15
41	D5	16
41	D5	17
41	D5	18
41	D5	19
41	D5	20
41	D5	21
41	D5	22
41	D5	23
41	D5	24
41	D5	25
41	D5	26
41	D5	27
41	D5	28
41	D5	29
41	D5	30
41	D5	31
41	D5	32
41	D5	33
41	D5	34
41	D5	35
41	D5	36
41	D5	37
41	D5	38
41	D5	39
41	D5	40
42	D6	1
42	D6	2
42	D6	3
42	D6	4
42	D6	5
42	D6	6
42	D6	7
42	D6	8
42	D6	9
42	D6	10
42	D6	11
42	D6	12
42	D6	13
42	D6	14
42	D6	15
42	D6	16
42	D6	17
42	D6	18
42	D6	19
42	D6	20
42	D6	21
42	D6	22
42	D6	23
42	D6	24
42	D6	25
42	D6	26
42	D6	27
42	D6	28
42	D6	29
42	D6	30
42	D6	31
42	D6	32
42	D6	33
42	D6	34
42	D6	35
42	D6	36
42	D6	37
42	D6	38
42	D6	39
42	D6	40
43	D7	1
43	D7	2
43	D7	3
43	D7	4
43	D7	5
43	D7	6
43	D7	7
43	D7	8
43	D7	9
43	D7	10
43	D7	11
43	D7	12
43	D7	13
43	D7	14
43	D7	15
43	D7	16
43	D7	17
43	D7	18
43	D7	19
43	D7	20
43	D7	21
43	D7	22
43	D7	23
43	D7	24
43	D7	25
43	D7	26
43	D7	27
43	D7	28
43	D7	29
43	D7	30
43	D7	31
43	D7	32
43	D7	33
43	D7	34
43	D7	35
43	D7	36
43	D7	37
43	D7	38
43	D7	39
43	D7	40
44	D8	1
44	D8	2
44	D8	3
44	D8	4
44	D8	5
44	D8	6
44	D8	7
44	D8	8
44	D8	9
44	D8	10
44	D8	11
44	D8	12
44	D8	13
44	D8	14
44	D8	15
44	D8	16
44	D8	17
44	D8	18
44	D8	19
44	D8	20
44	D8	21
44	D8	22
44	D8	23
44	D8	24
44	D8	25
44	D8	26
44	D8	27
44	D8	28
44	D8	29
44	D8	30
44	D8	31
44	D8	32
44	D8	33
44	D8	34
44	D8	35
44	D8	36
44	D8	37
44	D8	38
44	D8	39
44	D8	40
45	D9	1
45	D9	2
45	D9	3
45	D9	4
45	D9	5
45	D9	6
45	D9	7
45	D9	8
45	D9	9
45	D9	10
45	D9	11
45	D9	12
45	D9	13
45	D9	14
45	D9	15
45	D9	16
45	D9	17
45	D9	18
45	D9	19
45	D9	20
45	D9	21
45	D9	22
45	D9	23
45	D9	24
45	D9	25
45	D9	26
45	D9	27
45	D9	28
45	D9	29
45	D9	30
45	D9	31
45	D9	32
45	D9	33
45	D9	34
45	D9	35
45	D9	36
45	D9	37
45	D9	38
45	D9	39
45	D9	40
46	D10	1
46	D10	2
46	D10	3
46	D10	4
46	D10	5
46	D10	6
46	D10	7
46	D10	8
46	D10	9
46	D10	10
46	D10	11
46	D10	12
46	D10	13
46	D10	14
46	D10	15
46	D10	16
46	D10	17
46	D10	18
46	D10	19
46	D10	20
46	D10	21
46	D10	22
46	D10	23
46	D10	24
46	D10	25
46	D10	26
46	D10	27
46	D10	28
46	D10	29
46	D10	30
46	D10	31
46	D10	32
46	D10	33
46	D10	34
46	D10	35
46	D10	36
46	D10	37
46	D10	38
46	D10	39
46	D10	40
47	D11	1
47	D11	2
47	D11	3
47	D11	4
47	D11	5
47	D11	6
47	D11	7
47	D11	8
47	D11	9
47	D11	10
47	D11	11
47	D11	12
47	D11	13
47	D11	14
47	D11	15
47	D11	16
47	D11	17
47	D11	18
47	D11	19
47	D11	20
47	D11	21
47	D11	22
47	D11	23
47	D11	24
47	D11	25
47	D11	26
47	D11	27
47	D11	28
47	D11	29
47	D11	30
47	D11	31
47	D11	32
47	D11	33
47	D11	34
47	D11	35
47	D11	36
47	D11	37
47	D11	38
47	D11	39
47	D11	40
48	D12	1
48	D12	2
48	D12	3
48	D12	4
48	D12	5
48	D12	6
48	D12	7
48	D12	8
48	D12	9
48	D12	10
48	D12	11
48	D12	12
48	D12	13
48	D12	14
48	D12	15
48	D12	16
48	D12	17
48	D12	18
48	D12	19
48	D12	20
48	D12	21
48	D12	22
48	D12	23
48	D12	24
48	D12	25
48	D12	26
48	D12	27
48	D12	28
48	D12	29
48	D12	30
48	D12	31
48	D12	32
48	D12	33
48	D12	34
48	D12	35
48	D12	36
48	D12	37
48	D12	38
48	D12	39
48	D12	40
49	E1	1	lc3	31196.4	1417.04
49	E1	2	lc3	30788.8	1013.75
49	E1	3	lc3	30371.6	600.86
49	E1	4	lc3	29856.1	89.6636
49	E1	5	lc3	29712.9	-49.2209
49	E1	6	lc3	29878	120.264
49	E1	7	lc3	29909.5	156.057
49	E1	8	lc3	29834.8	85.6688
49	E1	9	lc3	29054.9	-689.958
49	E1	10	lc3	28974.3	-766.27
49	E1	11	lc3	29455.3	-280.916
49	E1	12	lc3	29562.5	-169.443
49	E1	13	lc3	29795	67.319
49	E1	14	lc3	29989	265.649
49	E1	15	lc3	29935.1	216.115
49	E1	16	lc3	29851.1	136.386
49	E1	17	lc3	29835.4	125.045
49	E1	18	lc3	29576.8	-129.289
49	E1	19	lc3	29547.7	-154.12
49	E1	20	lc3	29904.6	207.13
49	E1	21	lc3	29862.2	169.058
49	E1	22	lc3	29902.6	213.764
49	E1	23	lc3	30649	964.463
49	E1	24	lc3	31561.9	1881.67
49	E1	25	lc3	32614.2	2938.21
49	E1	26	lc3	34783.8	5112.11
49	E1	27	lc3	38173.3	8506.01
49	E1	28	lc3	45759	16095.9
49	E1	29	lc3	58264.2	28605.5
49	E1	30	lc3	78611.2	48956.8
49	E1	31	lc3	106807	77157.1
49	E1	32	lc3	139010	109365
49	E1	33	lc3	171561	141919
49	E1	34	lc3	201565	171928
49	E1	35	lc3	227703	198071
49	E1	36	lc3	249275	219646
49	E1	37	lc3	267098	237474
[truncated: 1,883 more rows]

## Sheet: Results
Block Type	96-Well 0.2-mL Block
Calibration Background is expired	No
Calibration Background performed on	04-13-2021
Calibration Pure Dye ABY is expired	No
Calibration Pure Dye ABY performed on	04-13-2021
Calibration Pure Dye FAM is expired	No
Calibration Pure Dye FAM performed on	04-13-2021
Calibration Pure Dye JUN is expired	No
Calibration Pure Dye JUN performed on	04-13-2021
Calibration Pure Dye NED is expired	No
Calibration Pure Dye NED performed on	04-13-2021
Calibration Pure Dye ROX is expired	No
Calibration Pure Dye ROX performed on	04-13-2021
Calibration Pure Dye SYBR is expired	No
Calibration Pure Dye SYBR performed on	04-13-2021
Calibration Pure Dye TAMRA is expired	No
Calibration Pure Dye TAMRA performed on	04-13-2021
Calibration Pure Dye VIC is expired	No
Calibration Pure Dye VIC performed on	04-13-2021
Calibration ROI is expired	No
Calibration ROI performed on	04-13-2021
Calibration Uniformity is expired	No
Calibration Uniformity performed on	04-13-2021
Chemistry	SYBR_GREEN
Date Created	2021-08-04 16:30:41 PM CST
Experiment Barcode
Experiment Comment
Experiment File Name	D:\Users\INSTR-ADMIN\Desktop\2021-08-04_151229.eds
Experiment Name	2021-08-04_151229
Experiment Run End Time	2021-08-04 16:20:11 PM CST
Experiment Type	Comparative Cт (ΔΔCт)
Instrument Name	272325576
Instrument Serial Number	272325576
Instrument Type	QuantStudio™ 3 System
Passive Reference
Post-read Stage/Step
Pre-read Stage/Step
Quantification Cycle Method	Ct
Signal Smoothing On	true
Stage where Melt Analysis is performed	Stage3
Stage/ Cycle where Ct Analysis is performed	Stage2, Step2
User Name
Well	Well Position	Omit	Sample Name	Target Name	Task	Reporter	Quencher	Quantity	Quantity Mean	Quantity SD	RQ	RQ Min	RQ Max	CT	Ct Mean	Ct SD	Delta Ct	Delta Ct Mean	Delta Ct SD	Delta Ct SE	Delta Delta Ct	Automatic Ct Threshold	Ct Threshold	Automatic Baseline	Baseline Start	Baseline End	Amp Status	Comments	Cq Conf	MTP	HIGHSD	Tm1	Tm2	Tm3	Tm4
1	A1	FALSE	0	18s	UNKNOWN	SYBR	None							18.9527	20.1527	1.79571						TRUE	20453.3	TRUE	3	13	Amp		0.976758	N	Y	84.8548
2	A2	FALSE	20	18s	UNKNOWN	SYBR	None							21.0595	21.8329	0.992888						TRUE	20453.3	TRUE	3	14	Amp		0.967749	N	Y	84.8548
13	B1	FALSE	0	18s	UNKNOWN	SYBR	None							19.2882	20.1527	1.79571						TRUE	20453.3	TRUE	3	11	Amp		0.967721	N	Y	84.8548
14	B2	FALSE	20	18s	UNKNOWN	SYBR	None							21.4868	21.8329	0.992888						TRUE	20453.3	TRUE	3	15	Amp		0.969803	N	Y	84.7023
25	C1	FALSE	0	18s	UNKNOWN	SYBR	None							22.2171	20.1527	1.79571						TRUE	20453.3	TRUE	3	15	Amp		0.952863	N	Y	84.5498
26	C2	FALSE	20	18s	UNKNOWN	SYBR	None							22.9526	21.8329	0.992888						TRUE	20453.3	TRUE	3	16	Amp		0.951438	N	Y	84.5498
37	D1	FALSE	0	lc3	UNKNOWN	SYBR	None				1	0.124704	8.01896	29.6237	29.0386	0.534748		8.88594	1.87364	1.08175	0	TRUE	22643.5	TRUE	3	23	Amp		0.975395	N	Y	85.1598
38	D2	FALSE	20	lc3	UNKNOWN	SYBR	None				2.82719	0.80058	9.98401	29.7881	29.2195	0.551023		7.38657	1.13554	0.655605	-1.49937	TRUE	22643.5	TRUE	3	22	Amp		0.980868	N	Y	85.1598
49	E1	FALSE	0	lc3	UNKNOWN	SYBR	None				1	0.124704	8.01896	28.5752	29.0386	0.534748		8.88594	1.87364	1.08175	0	TRUE	22643.5	TRUE	3	21	Amp		0.98312	N	Y	85.1598
50	E2	FALSE	20	lc3	UNKNOWN	SYBR	None				2.82719	0.80058	9.98401	29.1825	29.2195	0.551023		7.38657	1.13554	0.655605	-1.49937	TRUE	22643.5	TRUE	3	21	Amp		0.984616	N	Y	85.1598
61	F1	FALSE	0	lc3	UNKNOWN	SYBR	None				1	0.124704	8.01896	28.9169	29.0386	0.534748		8.88594	1.87364	1.08175	0	TRUE	22643.5	TRUE	3	23	Amp		0.987381	N	Y	85.1598
62	F2	FALSE	20	lc3	UNKNOWN	SYBR	None				2.82719	0.80058	9.98401	28.6879	29.2195	0.551023		7.38657	1.13554	0.655605	-1.49937	TRUE	22643.5	TRUE	3	20	Amp		0.981047	Y	Y	85.1598	77.993
73	G1	FALSE	0	SERE	UNKNOWN	SYBR	None				1	0.0418577	23.8905	34.8506	33.8532	1.41053		13.7005	2.28346	1.43863	0	TRUE	2329.74	TRUE	3	31	Inconclusive		0.820336	Y	Y	87.752	74.7909	82.5676
74	G2	FALSE	20	SERE	UNKNOWN	SYBR	None				3.48266	0.490359	24.7347	33.0542	33.7333	0.960417		11.9003	1.38139	0.888712	-1.80019	TRUE	2329.74	TRUE	3	29	Amp		0.934377	N	Y	87.752
85	H1	FALSE	0	SERE	UNKNOWN	SYBR	None				1	0.0418577	23.8905	32.8558	33.8532	1.41053		13.7005	2.28346	1.43863	0	TRUE	2329.74	TRUE	3	27	Amp		0.954914	N	Y	86.3796
86	H2	FALSE	20	SERE	UNKNOWN	SYBR	None				3.48266	0.490359	24.7347	34.4124	33.7333	0.960417		11.9003	1.38139	0.888712	-1.80019	TRUE	2329.74	TRUE	3	31	Amp		0.918937	N	Y	87.752
Analysis Type	Singleplex
Endogenous Control	18s
RQ Min/Max Confidence Level	95.0
Reference Sample	0

## Sheet: Melt Curve Raw Data
Block Type	96-Well 0.2-mL Block
Calibration Background is expired	No
Calibration Background performed on	04-13-2021
Calibration Pure Dye ABY is expired	No
Calibration Pure Dye ABY performed on	04-13-2021
Calibration Pure Dye FAM is expired	No
Calibration Pure Dye FAM performed on	04-13-2021
Calibration Pure Dye JUN is expired	No
Calibration Pure Dye JUN performed on	04-13-2021
Calibration Pure Dye NED is expired	No
Calibration Pure Dye NED performed on	04-13-2021
Calibration Pure Dye ROX is expired	No
Calibration Pure Dye ROX performed on	04-13-2021
Calibration Pure Dye SYBR is expired	No
Calibration Pure Dye SYBR performed on	04-13-2021
Calibration Pure Dye TAMRA is expired	No
Calibration Pure Dye TAMRA performed on	04-13-2021
Calibration Pure Dye VIC is expired	No
Calibration Pure Dye VIC performed on	04-13-2021
Calibration ROI is expired	No
Calibration ROI performed on	04-13-2021
Calibration Uniformity is expired	No
Calibration Uniformity performed on	04-13-2021
Chemistry	SYBR_GREEN
Date Created	2021-08-04 16:30:41 PM CST
Experiment Barcode
Experiment Comment
Experiment File Name	D:\Users\INSTR-ADMIN\Desktop\2021-08-04_151229.eds
Experiment Name	2021-08-04_151229
Experiment Run End Time	2021-08-04 16:20:11 PM CST
Experiment Type	Comparative Cт (ΔΔCт)
Instrument Name	272325576
Instrument Serial Number	272325576
Instrument Type	QuantStudio™ 3 System
Passive Reference
Post-read Stage/Step
Pre-read Stage/Step
Quantification Cycle Method	Ct
Signal Smoothing On	true
Stage where Melt Analysis is performed	Stage3
Stage/ Cycle where Ct Analysis is performed	Stage2, Step2
User Name
Well	Well Position	Reading	Temperature	Fluorescence	Derivative	Target Name
1	A1	1	60	355938	8461.88	18s
1	A1	2	60.305	353755	8557.21	18s
1	A1	3	60.6099	350954	8645.05	18s
1	A1	4	60.9149	349456	8707.3	18s
1	A1	5	61.2199	346097	8737.05	18s
1	A1	6	61.5248	343548	8739.86	18s
1	A1	7	61.8298	341002	8728.84	18s
1	A1	8	62.1348	338468	8717.44	18s
1	A1	9	62.4397	335809	8714.34	18s
1	A1	10	62.7447	333535	8723.11	18s
1	A1	11	63.0497	329702	8743.42	18s
1	A1	12	63.3546	327606	8772.18	18s
1	A1	13	63.6596	326085	8806.31	18s
1	A1	14	63.9646	321566	8836.15	18s
1	A1	15	64.2695	319378	8852.79	18s
1	A1	16	64.5745	317245	8851.17	18s
1	A1	17	64.8795	313595	8833.35	18s
1	A1	18	65.1844	311501	8811.05	18s
1	A1	19	65.4894	307807	8803.09	18s
1	A1	20	65.7944	306008	8826.72	18s
1	A1	21	66.0993	302836	8886.59	18s
1	A1	22	66.4043	301297	8967.8	18s
1	A1	23	66.7093	297996	9040.15	18s
1	A1	24	67.0142	294881	9073.6	18s
1	A1	25	67.3192	292087	9057.19	18s
1	A1	26	67.6242	288648	9008.32	18s
1	A1	27	67.9291	286129	8965.59	18s
1	A1	28	68.2341	283580	8967.74	18s
1	A1	29	68.5391	281612	9030.8	18s
1	A1	30	68.844	278913	9137.88	18s
1	A1	31	69.149	275978	9247.12	18s
1	A1	32	69.454	272238	9313.23	18s
1	A1	33	69.7589	269769	9309.48	18s
1	A1	34	70.0639	266156	9238.54	18s
1	A1	35	70.3689	263785	9127.24	18s
1	A1	36	70.6738	259790	9010.19	18s
1	A1	37	70.9788	258816	8912.35	18s
1	A1	38	71.2838	255690	8841.15	18s
1	A1	39	71.5887	252140	8791.36	18s
1	A1	40	71.8937	249638	8758.08	18s
1	A1	41	72.1987	246121	8740.51	18s
1	A1	42	72.5036	244828	8742.64	18s
1	A1	43	72.8086	242270	8767.3	18s
1	A1	44	73.1136	238200	8812.99	18s
1	A1	45	73.4185	236552	8868.64	18s
1	A1	46	73.7235	232934	8923.63	18s
1	A1	47	74.0285	230961	8972.87	18s
1	A1	48	74.3334	227700	9015.97	18s
1	A1	49	74.6384	225056	9053.85	18s
1	A1	50	74.9434	222147	9084.62	18s
1	A1	51	75.2483	219247	9101.1	18s
1	A1	52	75.5533	216345	9090.87	18s
1	A1	53	75.8583	213648	9039.55	18s
1	A1	54	76.1632	210283	8937.12	18s
1	A1	55	76.4682	207366	8784.83	18s
1	A1	56	76.7732	204582	8612.18	18s
1	A1	57	77.0781	202143	8438.08	18s
1	A1	58	77.3831	200220	8296.03	18s
1	A1	59	77.6881	196481	8215.28	18s
1	A1	60	77.993	195378	8211.14	18s
1	A1	61	78.298	192950	8279.61	18s
1	A1	62	78.603	190113	8398.66	18s
1	A1	63	78.9079	186444	8534.27	18s
1	A1	64	79.2129	184725	8649.5	18s
1	A1	65	79.5179	182182	8713.72	18s
1	A1	66	79.8228	178300	8711.81	18s
1	A1	67	80.1278	175262	8652.92	18s
1	A1	68	80.4328	173073	8576.05	18s
1	A1	69	80.7377	170160	8550.4	18s
1	A1	70	81.0427	168328	8669.89	18s
1	A1	71	81.3477	165678	9067.6	18s
1	A1	72	81.6526	163431	9888.61	18s
1	A1	73	81.9576	160689	11282.6	18s
1	A1	74	82.2626	157026	13425.6	18s
1	A1	75	82.5676	154458	16495	18s
1	A1	76	82.8725	149920	20626.2	18s
1	A1	77	83.1775	144601	25844.6	18s
1	A1	78	83.4825	135814	31984.1	18s
1	A1	79	83.7874	126052	38617.5	18s
1	A1	80	84.0924	112014	45034.3	18s
1	A1	81	84.3973	96469.8	50307.7	18s
1	A1	82	84.7023	75337.3	53472.2	18s
1	A1	83	85.0073	49727.7	53784.3	18s
1	A1	84	85.3122	25301.6	50973.6	18s
1	A1	85	85.6172	9295.83	45369.9	18s
1	A1	86	85.9222	2482.46	37830.4	18s
1	A1	87	86.2271	524.488	29491.6	18s
1	A1	88	86.5321	-1577.27	21453	18s
1	A1	89	86.8371	-1767.66	14523	18s
1	A1	90	87.1421	-1591.2	9105	18s
1	A1	91	87.447	-2347.75	5482.23	18s
1	A1	92	87.752	-2679.11	3107.47	18s
1	A1	93	88.0569	-2287.18	1650.16	18s
1	A1	94	88.3619	-2571.64	810.249	18s
1	A1	95	88.6669	-2839.37	353.766	18s
1	A1	96	88.9718	-2624.86	126.642	18s
1	A1	97	89.2768	-2345.13	39.333	18s
1	A1	98	89.5818	-2786.06	40.1943	18s
1	A1	99	89.8867	-2742.23	91.6123	18s
1	A1	100	90.1917	-2849.79	157.033	18s
1	A1	101	90.4967	-3569.82	200.975	18s
1	A1	102	90.8017	-4442.6	198.199	18s
1	A1	103	91.1066	-3179.34	143.719	18s
1	A1	104	91.4116	-4313.31	54.9727	18s
1	A1	105	91.7166	-3453.71	-37.4971	18s
1	A1	106	92.0215	-3027.11	-106.633	18s
1	A1	107	92.3265	-4169.39	-143.204	18s
1	A1	108	92.6315	-3855	-159.548	18s
1	A1	109	92.9364	-3887.47	-181.044	18s
1	A1	110	93.2414	-4191.94	-231.09	18s
1	A1	111	93.5464	-4363.58	-318.517	18s
1	A1	112	93.8513	-3730.89	-434.076	18s
1	A1	113	94.1563	-3253.94	-556.968	18s
1	A1	114	94.4613	-3408.92	-666.696	18s
1	A1	115	94.7662	-3563.92	-752.979	18s
2	A2	1	60	321860	6467.71	18s
2	A2	2	60.305	319283	6574.65	18s
2	A2	3	60.6099	317252	6689.56	18s
2	A2	4	60.9149	315868	6822.06	18s
2	A2	5	61.2199	314789	6978.2	18s
2	A2	6	61.5248	311435	7152.52	18s
2	A2	7	61.8298	310482	7327.46	18s
2	A2	8	62.1348	307694	7482.08	18s
2	A2	9	62.4397	304971	7603.85	18s
2	A2	10	62.7447	302043	7695	18s
2	A2	11	63.0497	299335	7769.18	18s
2	A2	12	63.3546	298980	7839.77	18s
2	A2	13	63.6596	295169	7905.44	18s
2	A2	14	63.9646	292122	7957.52	18s
2	A2	15	64.2695	290578	7983.99	18s
2	A2	16	64.5745	287805	7979.4	18s
2	A2	17	64.8795	284445	7951.1	18s
2	A2	18	65.1844	282788	7917.91	18s
2	A2	19	65.4894	279404	7903.08	18s
2	A2	20	65.7944	278023	7923.33	18s
2	A2	21	66.0993	274955	7981.38	18s
2	A2	22	66.4043	273528	8065.97	18s
2	A2	23	66.7093	270314	8159.76	18s
2	A2	24	67.0142	267484	8248.66	18s
2	A2	25	67.3192	264541	8325.82	18s
2	A2	26	67.6242	262723	8388.66	18s
2	A2	27	67.9291	260458	8433.58	18s
2	A2	28	68.2341	256985	8454.79	18s
2	A2	29	68.5391	255070	8448.74	18s
2	A2	30	68.844	250661	8417.61	18s
2	A2	31	69.149	249299	8368.24	18s
2	A2	32	69.454	247129	8307.03	18s
2	A2	33	69.7589	244196	8236.65	18s
2	A2	34	70.0639	240801	8158.36	18s
2	A2	35	70.3689	238279	8075.73	18s
2	A2	36	70.6738	236507	7995.95	18s
2	A2	37	70.9788	233195	7926.22	18s
2	A2	38	71.2838	231029	7869.91	18s
2	A2	39	71.5887	229033	7825.7	18s
2	A2	40	71.8937	225497	7790.59	18s
2	A2	41	72.1987	223093	7762.39	18s
2	A2	42	72.5036	221242	7740.27	18s
2	A2	43	72.8086	219386	7723.84	18s
2	A2	44	73.1136	215735	7713.93	18s
2	A2	45	73.4185	213180	7716.74	18s
2	A2	46	73.7235	211384	7742.45	18s
2	A2	47	74.0285	209106	7801.38	18s
2	A2	48	74.3334	206863	7887.45	18s
2	A2	49	74.6384	204048	7977.89	18s
2	A2	50	74.9434	201881	8038.35	18s
2	A2	51	75.2483	198291	8035.89	18s
2	A2	52	75.5533	195270	7951.45	18s
2	A2	53	75.8583	193538	7786.54	18s
2	A2	54	76.1632	191248	7573.52	18s
2	A2	55	76.4682	187434	7342.82	18s
2	A2	56	76.7732	186219	7136.25	18s
2	A2	57	77.0781	183666	6996.21	18s
2	A2	58	77.3831	182379	6949.46	18s
2	A2	59	77.6881	180747	6995.31	18s
2	A2	60	77.993	178065	7103.79	18s
2	A2	61	78.298	175036	7227.81	18s
2	A2	62	78.603	173155	7323.21	18s
2	A2	63	78.9079	169966	7366.09	18s
2	A2	64	79.2129	168373	7358.75	18s
2	A2	65	79.5179	165561	7323.01	18s
2	A2	66	79.8228	163461	7288.23	18s
2	A2	67	80.1278	161668	7282.65	18s
2	A2	68	80.4328	158423	7332	18s
2	A2	69	80.7377	156805	7466.9	18s
2	A2	70	81.0427	153971	7733.15	18s
2	A2	71	81.3477	151403	8228.64	18s
2	A2	72	81.6526	150467	9043.38	18s
2	A2	73	81.9576	146666	10310.8	18s
2	A2	74	82.2626	144498	12188.2	18s
2	A2	75	82.5676	140221	14838.9	18s
2	A2	76	82.8725	137309	18397.2	18s
2	A2	77	83.1775	131788	22910.9	18s
2	A2	78	83.4825	124796	28266.5	18s
2	A2	79	83.7874	115453	34118.3	18s
2	A2	80	84.0924	103793	39859.7	18s
2	A2	81	84.3973	88565.2	44675.5	18s
2	A2	82	84.7023	69861.3	47699	18s
2	A2	83	85.0073	46515.9	48243.3	18s
2	A2	84	85.3122	24595.6	46028.3	18s
2	A2	85	85.6172	7839.11	41299.4	18s
2	A2	86	85.9222	2314.61	34773.6	18s
2	A2	87	86.2271	-1119.39	27432.2	18s
2	A2	88	86.5321	-3210.77	20250.6	18s
2	A2	89	86.8371	-2804.51	13973.6	18s
2	A2	90	87.1421	-3779.67	9004.33	18s
2	A2	91	87.447	-3566.35	5548.86	18s
2	A2	92	87.752	-3862.48	3304.41	18s
2	A2	93	88.0569	-3888.24	1923.61	18s
2	A2	94	88.3619	-5679.75	1118.4	18s
2	A2	95	88.6669	-4304.38	652.641	18s
2	A2	96	88.9718	-5084.78	366.904	18s
2	A2	97	89.2768	-4357	171.581	18s
2	A2	98	89.5818	-5133.08	24.5825	18s
2	A2	99	89.8867	-5668.79	-90.7241	18s
2	A2	100	90.1917	-4560.73	-179.306	18s
2	A2	101	90.4967	-4396.96	-240.551	18s
2	A2	102	90.8017	-5611.68	-271.064	18s
2	A2	103	91.1066	-4709.41	-267.433	18s
2	A2	104	91.4116	-4851.13	-229.813	18s
2	A2	105	91.7166	-4609.06	-165.726	18s
2	A2	106	92.0215	-5031.72	-92.2842	18s
2	A2	107	92.3265	-5674.85	-34.1641	18s
2	A2	108	92.6315	-5647.32	-15.833	18s
2	A2	109	92.9364	-5634.72	-50.5654	18s
2	A2	110	93.2414	-5729.75	-132.322	18s
2	A2	111	93.5464	-5769.81	-236.159	18s
2	A2	112	93.8513	-5178.02	-328.243	18s
2	A2	113	94.1563	-4456.5	-380.828	18s
2	A2	114	94.4613	-5533.08	-384.279	18s
2	A2	115	94.7662	-5570.69	-349.527	18s
13	B1	1	60	313340	6678.85	18s
13	B1	2	60.305	312374	6815.09	18s
13	B1	3	60.6099	310541	6963.66	18s
13	B1	4	60.9149	307770	7105.54	18s
13	B1	5	61.2199	307516	7222.39	18s
13	B1	6	61.5248	303525	7304.68	18s
13	B1	7	61.8298	301353	7357.54	18s
13	B1	8	62.1348	299276	7399.72	18s
13	B1	9	62.4397	297106	7455.21	18s
13	B1	10	62.7447	294994	7540.98	18s
13	B1	11	63.0497	292145	7656.06	18s
13	B1	12	63.3546	290781	7783.61	18s
13	B1	13	63.6596	288261	7895.21	18s
13	B1	14	63.9646	284435	7965.78	18s
13	B1	15	64.2695	282956	7986.69	18s
13	B1	16	64.5745	279760	7970.29	18s
13	B1	17	64.8795	276383	7942.78	18s
13	B1	18	65.1844	275412	7929.77	18s
13	B1	19	65.4894	273088	7943.48	18s
13	B1	20	65.7944	270142	7979.06	18s
13	B1	21	66.0993	267421	8020.7	18s
13	B1	22	66.4043	265115	8051.97	18s
13	B1	23	66.7093	262591	8064.08	18s
13	B1	24	67.0142	260129	8058.84	18s
13	B1	25	67.3192	257524	8046.5	18s
13	B1	26	67.6242	254619	8039.87	18s
13	B1	27	67.9291	252363	8047.08	18s
13	B1	28	68.2341	250713	8066.31	18s
13	B1	29	68.5391	247812	8085.83	18s
13	B1	30	68.844	244687	8090.56	18s
13	B1	31	69.149	242378	8071.48	18s
13	B1	32	69.454	239810	8032.3	18s
13	B1	33	69.7589	237142	7988.68	18s
13	B1	34	70.0639	234424	7959.89	18s
13	B1	35	70.3689	232261	7957.51	18s
13	B1	36	70.6738	230118	7977.3	18s
13	B1	37	70.9788	227487	8000.34	18s
13	B1	38	71.2838	224620	8003.24	18s
13	B1	39	71.5887	221294	7971.12	18s
13	B1	40	71.8937	219251	7904.8	18s
13	B1	41	72.1987	216419	7818.15	18s
13	B1	42	72.5036	214798	7728.92	18s
13	B1	43	72.8086	212286	7650.92	18s
13	B1	44	73.1136	209386	7591.63	18s
13	B1	45	73.4185	206381	7553.28	18s
13	B1	46	73.7235	205406	7534.32	18s
13	B1	47	74.0285	203307	7529.82	18s
13	B1	48	74.3334	200182	7533.18	18s
13	B1	49	74.6384	197003	7538.76	18s
13	B1	50	74.9434	195504	7543.72	18s
13	B1	51	75.2483	193277	7546.14	18s
13	B1	52	75.5533	190706	7541.35	18s
13	B1	53	75.8583	188336	7522.37	18s
13	B1	54	76.1632	185012	7485.45	18s
13	B1	55	76.4682	182950	7435.65	18s
13	B1	56	76.7732	180990	7385.1	18s
13	B1	57	77.0781	178481	7343.63	18s
13	B1	58	77.3831	176888	7309.93	18s
13	B1	59	77.6881	174072	7270.99	18s
13	B1	60	77.993	171843	7212.35	18s
13	B1	61	78.298	167883	7131.42	18s
13	B1	62	78.603	167438	7043.01	18s
13	B1	63	78.9079	165624	6973.03	18s
13	B1	64	79.2129	163057	6945.69	18s
13	B1	65	79.5179	160290	6973.51	18s
13	B1	66	79.8228	158870	7055.92	18s
13	B1	67	80.1278	156141	7185.81	18s
13	B1	68	80.4328	154659	7360.17	18s
13	B1	69	80.7377	150900	7592.11	18s
13	B1	70	81.0427	148400	7921.17	18s
13	B1	71	81.3477	146818	8427.33	18s
13	B1	72	81.6526	144779	9225.29	18s
13	B1	73	81.9576	141864	10461	18s
13	B1	74	82.2626	138182	12299.1	18s
13	B1	75	82.5676	135433	14898.3	18s
13	B1	76	82.8725	131792	18371.3	18s
13	B1	77	83.1775	126422	22724.7	18s
13	B1	78	83.4825	118106	27790.6	18s
13	B1	79	83.7874	108360	33172.1	18s
13	B1	80	84.0924	96167.2	38238.5	18s
13	B1	81	84.3973	80692.9	42202.5	18s
13	B1	82	84.7023	60486	44290.4	18s
13	B1	83	85.0073	37252.3	43965.4	18s
13	B1	84	85.3122	17156.9	41120	18s
13	B1	85	85.6172	5132.09	36142.2	18s
13	B1	86	85.9222	-433.42	29812.2	18s
13	B1	87	86.2271	-2380.35	23071.9	18s
13	B1	88	86.5321	-3076.08	16767.7	18s
13	B1	89	86.8371	-3832.66	11469.7	18s
13	B1	90	87.1421	-3899.52	7413.16	18s
13	B1	91	87.447	-4940.02	4520.33	18s
13	B1	92	87.752	-4854.01	2630.97	18s
13	B1	93	88.0569	-3986.13	1473.47	18s
13	B1	94	88.3619	-4845.53	797.412	18s
13	B1	95	88.6669	-5474.78	411.346	18s
13	B1	96	88.9718	-5279.97	188.771	18s
13	B1	97	89.2768	-4563.06	56.3218	18s
13	B1	98	89.5818	-4659.42	-25.0439	18s
13	B1	99	89.8867	-5414.12	-77.436	18s
13	B1	100	90.1917	-5303.46	-115.884	18s
13	B1	101	90.4967	-5282.57	-149.396	18s
13	B1	102	90.8017	-5323.24	-178.378	18s
13	B1	103	91.1066	-4763.15	-195.657	18s
13	B1	104	91.4116	-4914.65	-193.418	18s
13	B1	105	91.7166	-5241.07	-171.317	18s
13	B1	106	92.0215	-5275.99	-138.925	18s
13	B1	107	92.3265	-5620.51	-110.444	18s
13	B1	108	92.6315	-5051.54	-95.9766	18s
13	B1	109	92.9364	-5905.27	-95.938	18s
13	B1	110	93.2414	-4915.4	-102.086	18s
13	B1	111	93.5464	-5815.1	-103.56	18s
13	B1	112	93.8513	-5126.99	-93.4946	18s
13	B1	113	94.1563	-5770.84	-72.2632	18s
13	B1	114	94.4613	-5219.81	-46.1094	18s
13	B1	115	94.7662	-6230.38	-22.7432	18s
14	B2	1	60	294102	5817.48	18s
14	B2	2	60.305	292853	5933.28	18s
14	B2	3	60.6099	290785	6054.82	18s
14	B2	4	60.9149	288849	6188.57	18s
14	B2	5	61.2199	288278	6341.49	18s
14	B2	6	61.5248	285639	6516.59	18s
14	B2	7	61.8298	283834	6709.45	18s
14	B2	8	62.1348	281424	6907.93	18s
14	B2	9	62.4397	279676	7094.78	18s
14	B2	10	62.7447	277584	7251.73	18s
14	B2	11	63.0497	274365	7364.11	18s
14	B2	12	63.3546	272679	7427.08	18s
14	B2	13	63.6596	270056	7437.34	18s
14	B2	14	63.9646	267488	7409.01	18s
14	B2	15	64.2695	265059	7364.21	18s
14	B2	16	64.5745	263039	7328.44	18s
14	B2	17	64.8795	260491	7317.23	18s
14	B2	18	65.1844	258928	7337.62	18s
14	B2	19	65.4894	256330	7387	18s
14	B2	20	65.7944	253386	7451.66	18s
14	B2	21	66.0993	251885	7509.05	18s
14	B2	22	66.4043	249743	7538.05	18s
14	B2	23	66.7093	246521	7526.97	18s
14	B2	24	67.0142	244647	7481.44	18s
14	B2	25	67.3192	241568	7424.91	18s
14	B2	26	67.6242	238925	7388.3	18s
14	B2	27	67.9291	238584	7392.15	18s
14	B2	28	68.2341	235065	7433.54	18s
14	B2	29	68.5391	234053	7487.55	18s
14	B2	30	68.844	230497	7523.51	18s
14	B2	31	69.149	227953	7524.77	18s
14	B2	32	69.454	224968	7497.76	18s
14	B2	33	69.7589	223402	7464.81	18s
14	B2	34	70.0639	221939	7447.67	18s
14	B2	35	70.3689	218213	7454.7	18s
14	B2	36	70.6738	216811	7479.24	18s
14	B2	37	70.9788	213692	7508.06	18s
14	B2	38	71.2838	211477	7531.29	18s
14	B2	39	71.5887	208982	7546.94	18s
14	B2	40	71.8937	206500	7558.24	18s
14	B2	41	72.1987	204201	7567.07	18s
14	B2	42	72.5036	202342	7569.81	18s
14	B2	43	72.8086	199705	7559.03	18s
14	B2	44	73.1136	196226	7529.65	18s
14	B2	45	73.4185	195075	7484.39	18s
14	B2	46	73.7235	191943	7433.05	18s
14	B2	47	74.0285	190039	7386.59	18s
14	B2	48	74.3334	188383	7350.5	18s
14	B2	49	74.6384	185224	7323.17	18s
14	B2	50	74.9434	183152	7297.13	18s
14	B2	51	75.2483	180405	7268.17	18s
14	B2	52	75.5533	178548	7235.38	18s
14	B2	53	75.8583	176156	7198.81	18s
14	B2	54	76.1632	173629	7156.58	18s
14	B2	55	76.4682	171865	7105.17	18s
14	B2	56	76.7732	168752	7044.24	18s
14	B2	57	77.0781	166931	6981.84	18s
14	B2	58	77.3831	164221	6934.68	18s
14	B2	59	77.6881	162994	6921.7	18s
14	B2	60	77.993	161180	6954.44	18s
14	B2	61	78.298	158163	7029.87	18s
14	B2	62	78.603	156296	7131.01	18s
14	B2	63	78.9079	153930	7233.59	18s
14	B2	64	79.2129	151467	7315.87	18s
14	B2	65	79.5179	149364	7368.11	18s
14	B2	66	79.8228	146279	7397.4	18s
14	B2	67	80.1278	143835	7426.96	18s
14	B2	68	80.4328	142071	7496.84	18s
14	B2	69	80.7377	140359	7656.5	18s
14	B2	70	81.0427	136931	7965.58	18s
14	B2	71	81.3477	135048	8504.81	18s
14	B2	72	81.6526	132204	9391.1	18s
14	B2	73	81.9576	129206	10783	18s
14	B2	74	82.2626	127455	12862	18s
14	B2	75	82.5676	124663	15787.5	18s
14	B2	76	82.8725	120201	19635	18s
14	B2	77	83.1775	114211	24335.3	18s
14	B2	78	83.4825	104890	29626.5	18s
14	B2	79	83.7874	95162.5	35030.7	18s
14	B2	80	84.0924	83178.2	39871.7	18s
14	B2	81	84.3973	68853.7	43361.3	18s
14	B2	82	84.7023	48900.8	44768.5	18s
14	B2	83	85.0073	27893.3	43639.9	18s
14	B2	84	85.3122	8798.43	39983.4	18s
14	B2	85	85.6172	650.953	34313.9	18s
14	B2	86	85.9222	-2460.58	27516.7	18s
14	B2	87	86.2271	-4358.13	20582.6	18s
14	B2	88	86.5321	-4606.92	14337.6	18s
14	B2	89	86.8371	-5264.39	9276.5	18s
14	B2	90	87.1421	-5907.93	5643.11	18s
14	B2	91	87.447	-4993.85	3255.82	18s
14	B2	92	87.752	-5699.72	1764.78	18s
14	B2	93	88.0569	-5645.25	899.298	18s
14	B2	94	88.3619	-6275.54	425.62	18s
14	B2	95	88.6669	-6061.68	173.119	18s
14	B2	96	88.9718	-6438.84	34.0205	18s
14	B2	97	89.2768	-5316.79	-51.4404	18s
14	B2	98	89.5818	-6736.83	-113.677	18s
14	B2	99	89.8867	-6402.17	-167.849	18s
14	B2	100	90.1917	-6940.97	-220.242	18s
14	B2	101	90.4967	-5754.05	-269.869	18s
14	B2	102	90.8017	-6288.73	-310.209	18s
14	B2	103	91.1066	-6533.63	-332.851	18s
14	B2	104	91.4116	-6490.95	-330.932	18s
14	B2	105	91.7166	-6259.85	-300.618	18s
14	B2	106	92.0215	-6110.36	-241.881	18s
14	B2	107	92.3265	-6724.78	-160.842	18s
14	B2	108	92.6315	-6296.86	-72.6201	18s
14	B2	109	92.9364	-6649.49	-0.216797	18s
14	B2	110	93.2414	-7947.89	33.771	18s
14	B2	111	93.5464	-7876.21	19.5386	18s
14	B2	112	93.8513	-6458.74	-32.0806	18s
14	B2	113	94.1563	-7323.27	-93.5996	18s
14	B2	114	94.4613	-6752.19	-135.409	18s
14	B2	115	94.7662	-7387.55	-141.031	18s
25	C1	1	60	348763	7834.28	18s
25	C1	2	60.305	347260	7981.37	18s
25	C1	3	60.6099	346084	8143.6	18s
25	C1	4	60.9149	343191	8301.48	18s
25	C1	5	61.2199	340613	8439.83	18s
25	C1	6	61.5248	337236	8552.77	18s
25	C1	7	61.8298	335221	8640.48	18s
25	C1	8	62.1348	332993	8703.84	18s
25	C1	9	62.4397	330155	8742.62	18s
25	C1	10	62.7447	327329	8759.95	18s
25	C1	11	63.0497	323245	8766.81	18s
25	C1	12	63.3546	321505	8779.45	18s
25	C1	13	63.6596	318876	8809.06	18s
25	C1	14	63.9646	316417	8854.55	18s
25	C1	15	64.2695	314066	8896.87	18s
25	C1	16	64.5745	309970	8910.72	18s
25	C1	17	64.8795	307381	8886.76	18s
25	C1	18	65.1844	304683	8839.25	18s
25	C1	19	65.4894	301859	8803.31	18s
25	C1	20	65.7944	298457	8806.79	18s
25	C1	21	66.0993	296975	8865.48	18s
25	C1	22	66.4043	294902	8970.65	18s
25	C1	23	66.7093	291076	9086.44	18s
25	C1	24	67.0142	288878	9177.98	18s
25	C1	25	67.3192	284505	9227.66	18s
25	C1	26	67.6242	282003	9240.15	18s
25	C1	27	67.9291	279805	9232.27	18s
25	C1	28	68.2341	276929	9216.94	18s
25	C1	29	68.5391	273831	9195.17	18s
25	C1	30	68.844	271537	9160.54	18s
25	C1	31	69.149	267386	9112.19	18s
25	C1	32	69.454	264836	9063.92	18s
25	C1	33	69.7589	262480	9041.18	18s
25	C1	34	70.0639	259059	9067.11	18s
25	C1	35	70.3689	256942	9147	18s
25	C1	36	70.6738	254754	9260.95	18s
25	C1	37	70.9788	250311	9370.2	18s
25	C1	38	71.2838	247446	9433.48	18s
25	C1	39	71.5887	245273	9424.7	18s
25	C1	40	71.8937	240728	9343.95	18s
25	C1	41	72.1987	237585	9216.81	18s
25	C1	42	72.5036	236429	9083.19	18s
25	C1	43	72.8086	232528	8981.39	18s
25	C1	44	73.1136	229825	8933.6	18s
25	C1	45	73.4185	228006	8939.28	18s
25	C1	46	73.7235	224573	8977.6	18s
25	C1	47	74.0285	222066	9018.45	18s
25	C1	48	74.3334	219037	9035.73	18s
25	C1	49	74.6384	214914	9017.28	18s
25	C1	50	74.9434	213501	8967.05	18s
25	C1	51	75.2483	210681	8899.4	18s
25	C1	52	75.5533	206524	8829.84	18s
25	C1	53	75.8583	204453	8772.84	18s
25	C1	54	76.1632	202442	8721.18	18s
25	C1	55	76.4682	199027	8667.79	18s
25	C1	56	76.7732	195584	8606.4	18s
25	C1	57	77.0781	192900	8537.98	18s
25	C1	58	77.3831	191420	8472.71	18s
25	C1	59	77.6881	187985	8426.58	18s
25	C1	60	77.993	185384	8414.25	18s
25	C1	61	78.298	183191	8442.87	18s
25	C1	62	78.603	180443	8508.32	18s
25	C1	63	78.9079	177618	8595.76	18s
25	C1	64	79.2129	175610	8684.8	18s
25	C1	65	79.5179	171496	8758.79	18s
25	C1	66	79.8228	169103	8816.89	18s
25	C1	67	80.1278	165997	8888.41	18s
25	C1	68	80.4328	163216	9025.92	18s
25	C1	69	80.7377	161064	9310.77	18s
25	C1	70	81.0427	158228	9847.66	18s
25	C1	71	81.3477	155013	10764.6	18s
25	C1	72	81.6526	151837	12216.6	18s
25	C1	73	81.9576	148907	14381.8	18s
25	C1	74	82.2626	144973	17436.7	18s
25	C1	75	82.5676	140380	21503.4	18s
25	C1	76	82.8725	134859	26574.5	18s
25	C1	77	83.1775	126441	32434.9	18s
25	C1	78	83.4825	114129	38606.7	18s
25	C1	79	83.7874	99636.3	44350.1	18s
25	C1	80	84.0924	85539.8	48751.1	18s
25	C1	81	84.3973	64218.4	50910.2	18s
25	C1	82	84.7023	39152.3	50199	18s
25	C1	83	85.0073	18477.4	46497.1	18s
25	C1	84	85.3122	5715.23	40288.9	18s
25	C1	85	85.6172	969.398	32551.2	18s
25	C1	86	85.9222	-577.53	24463.6	18s
25	C1	87	86.2271	-1387.03	17069.6	18s
25	C1	88	86.5321	-1688.5	11036.3	18s
25	C1	89	86.8371	-1775.08	6797.99	18s
25	C1	90	87.1421	-2036.38	4084.12	18s
25	C1	91	87.447	-2390.28	2392.72	18s
25	C1	92	87.752	-3059.35	1391.94	18s
25	C1	93	88.0569	-2909.55	804.714	18s
25	C1	94	88.3619	-3164.88	445.457	18s
25	C1	95	88.6669	-2270.72	214.769	18s
25	C1	96	88.9718	-2836.74	71.8281	18s
25	C1	97	89.2768	-2677.64	2.99512	18s
25	C1	98	89.5818	-2188.81	-0.969727	18s
25	C1	99	89.8867	-3340.21	44.9189	18s
25	C1	100	90.1917	-2181.16	119.429	18s
25	C1	101	90.4967	-3431.75	198.97	18s
25	C1	102	90.8017	-2944.41	261.891	18s
25	C1	103	91.1066	-3410.6	292.006	18s
25	C1	104	91.4116	-3965.96	281.281	18s
25	C1	105	91.7166	-3359.31	231.024	18s
25	C1	106	92.0215	-3927.88	150.614	18s
25	C1	107	92.3265	-3132.31	54.0312	18s
25	C1	108	92.6315	-4057.24	-43.8018	18s
25	C1	109	92.9364	-3549.52	-129.028	18s
25	C1	110	93.2414	-3641.96	-189.829	18s
25	C1	111	93.5464	-2554.16	-218.67	18s
25	C1	112	93.8513	-3379.03	-216.336	18s
25	C1	113	94.1563	-3350.78	-194.501	18s
25	C1	114	94.4613	-3737.93	-172.651	18s
25	C1	115	94.7662	-3708.8	-169.382	18s
26	C2	1	60	323065	7272.69	18s
26	C2	2	60.305	321522	7428.19	18s
26	C2	3	60.6099	318086	7577.31	18s
26	C2	4	60.9149	317452	7702.32	18s
26	C2	5	61.2199	314989	7794.89	18s
26	C2	6	61.5248	312120	7859.32	18s
26	C2	7	61.8298	309700	7909.78	18s
26	C2	8	62.1348	306957	7962.64	18s
26	C2	9	62.4397	305946	8028.45	18s
26	C2	10	62.7447	303061	8108.8	18s
26	C2	11	63.0497	299686	8197.83	18s
26	C2	12	63.3546	297864	8287.43	18s
26	C2	13	63.6596	295005	8374.66	18s
26	C2	14	63.9646	292903	8457.37	18s
26	C2	15	64.2695	290070	8534.57	18s
26	C2	16	64.5745	287024	8604.03	18s
26	C2	17	64.8795	284195	8660.66	18s
26	C2	18	65.1844	283095	8697.34	18s
26	C2	19	65.4894	278881	8709.49	18s
26	C2	20	65.7944	276210	8700.8	18s
26	C2	21	66.0993	273951	8686.39	18s
26	C2	22	66.4043	270951	8687.08	18s
26	C2	23	66.7093	268269	8717.95	18s
26	C2	24	67.0142	266914	8778.26	18s
26	C2	25	67.3192	264051	8850.95	18s
26	C2	26	67.6242	260294	8912.84	18s
26	C2	27	67.9291	257980	8947.59	18s
26	C2	28	68.2341	254585	8952.64	18s
26	C2	29	68.5391	252527	8936.58	18s
26	C2	30	68.844	250515	8911.41	18s
26	C2	31	69.149	245729	8885.96	18s
26	C2	32	69.454	244886	8864.55	18s
26	C2	33	69.7589	241605	8848.53	18s
26	C2	34	70.0639	238008	8837.99	18s
26	C2	35	70.3689	236287	8831.64	18s
26	C2	36	70.6738	233471	8825.63	18s
26	C2	37	70.9788	229693	8813.32	18s
26	C2	38	71.2838	228034	8787.53	18s
26	C2	39	71.5887	224898	8744.3	18s
26	C2	40	71.8937	221649	8686.48	18s
26	C2	41	72.1987	218894	8623.63	18s
26	C2	42	72.5036	217220	8567.37	18s
26	C2	43	72.8086	213829	8524.32	18s
26	C2	44	73.1136	211895	8490.96	18s
26	C2	45	73.4185	208622	8454.88	18s
26	C2	46	73.7235	206561	8402.04	18s
26	C2	47	74.0285	203625	8326.76	18s
26	C2	48	74.3334	200759	8237.52	18s
26	C2	49	74.6384	198169	8153.96	18s
26	C2	50	74.9434	196135	8096.32	18s
26	C2	51	75.2483	194165	8074.42	18s
26	C2	52	75.5533	191379	8078.09	18s
26	C2	53	75.8583	188964	8085.44	18s
26	C2	54	76.1632	184688	8077.78	18s
26	C2	55	76.4682	183309	8051.64	18s
26	C2	56	76.7732	181722	8020.52	18s
26	C2	57	77.0781	177823	8005.81	18s
26	C2	58	77.3831	175652	8023.04	18s
26	C2	59	77.6881	174134	8071.75	18s
26	C2	60	77.993	171608	8133.1	18s
26	C2	61	78.298	168757	8177.07	18s
26	C2	62	78.603	165157	8175.8	18s
26	C2	63	78.9079	162696	8115.7	18s
26	C2	64	79.2129	161606	8003.75	18s
26	C2	65	79.5179	157900	7865.71	18s
26	C2	66	79.8228	156054	7741.52	18s
26	C2	67	80.1278	153142	7680.89	18s
26	C2	68	80.4328	150796	7739.77	18s
26	C2	69	80.7377	150115	7978.25	18s
26	C2	70	81.0427	147539	8456.05	18s
26	C2	71	81.3477	143430	9253.43	18s
26	C2	72	81.6526	141330	10495	18s
26	C2	73	81.9576	138491	12340.4	18s
26	C2	74	82.2626	135688	14966.2	18s
26	C2	75	82.5676	132426	18508.3	18s
26	C2	76	82.8725	127043	22984	18s
26	C2	77	83.1775	118807	28217.7	18s
26	C2	78	83.4825	108260	33793.6	18s
26	C2	79	83.7874	95898.4	39060.8	18s
26	C2	80	84.0924	80622.4	43210	18s
26	C2	81	84.3973	61503.4	45434.3	18s
26	C2	82	84.7023	39359.4	45148.6	18s
26	C2	83	85.0073	18269.8	42197.2	18s
26	C2	84	85.3122	5181.43	36951.7	18s
26	C2	85	85.6172	139.751	30231.4	18s
26	C2	86	85.9222	-1964.97	23066.3	18s
26	C2	87	86.2271	-2258.84	16404.4	18s
26	C2	88	86.5321	-2351.78	10887.7	18s
26	C2	89	86.8371	-2432.82	6737.14	18s
26	C2	90	87.1421	-2643.56	3884.69	18s
26	C2	91	87.447	-3170.21	2132.73	18s
26	C2	92	87.752	-2992.74	1151.15	18s
26	C2	93	88.0569	-3381.9	642.522	18s
26	C2	94	88.3619	-2956.33	383.637	18s
26	C2	95	88.6669	-4138.19	230.569	18s
26	C2	96	88.9718	-4485.09	107.155	18s
26	C2	97	89.2768	-3890.93	-11.7671	18s
26	C2	98	89.5818	-3419.39	-120.201	18s
26	C2	99	89.8867	-3244	-202.778	18s
26	C2	100	90.1917	-4063.08	-252.479	18s
26	C2	101	90.4967	-4139.36	-276.81	18s
26	C2	102	90.8017	-4364.86	-291.462	18s
26	C2	103	91.1066	-3151.64	-309.178	18s
26	C2	104	91.4116	-4166.87	-333.024	18s
26	C2	105	91.7166	-4183.66	-357.115	18s
26	C2	106	92.0215	-3747.16	-371.212	18s
26	C2	107	92.3265	-3804.91	-364.908	18s
26	C2	108	92.6315	-3431.52	-330.403	18s
26	C2	109	92.9364	-4310.47	-264.746	18s
26	C2	110	93.2414	-3651.04	-171.587	18s
26	C2	111	93.5464	-3913.77	-61.251	18s
26	C2	112	93.8513	-4635.4	51.665	18s
26	C2	113	94.1563	-4442.16	152.624	18s
26	C2	114	94.4613	-4425.96	231.842	18s
26	C2	115	94.7662	-5417.13	287.37	18s
37	D1	1	60	257088	7525.2	lc3
37	D1	2	60.305	256115	7592.86	lc3
37	D1	3	60.6099	253975	7675.24	lc3
37	D1	4	60.9149	251952	7771.84	lc3
37	D1	5	61.2199	249787	7883.56	lc3
37	D1	6	61.5248	247225	8011.14	lc3
37	D1	7	61.8298	244717	8151.09	lc3
37	D1	8	62.1348	243194	8291.87	lc3
37	D1	9	62.4397	239515	8414.73	lc3
37	D1	10	62.7447	237922	8499.48	lc3
37	D1	11	63.0497	234705	8533	lc3
37	D1	12	63.3546	230918	8514.16	lc3
37	D1	13	63.6596	228839	8452.73	lc3
37	D1	14	63.9646	227479	8364.35	lc3
37	D1	15	64.2695	224239	8265.67	lc3
37	D1	16	64.5745	219858	8171.41	lc3
37	D1	17	64.8795	219360	8092.72	lc3
37	D1	18	65.1844	216962	8035.66	lc3
37	D1	19	65.4894	213908	8000.73	lc3
37	D1	20	65.7944	211265	7983.73	lc3
37	D1	21	66.0993	208694	7977.2	lc3
37	D1	22	66.4043	207345	7972.05	lc3
37	D1	23	66.7093	204250	7960.28	lc3
37	D1	24	67.0142	202241	7938.81	lc3
37	D1	25	67.3192	198222	7912.45	lc3
37	D1	26	67.6242	197297	7892.69	lc3
37	D1	27	67.9291	194433	7891.37	lc3
37	D1	28	68.2341	192561	7913.09	lc3
37	D1	29	68.5391	189837	7951.04	lc3
37	D1	30	68.844	187137	7988.1	lc3
37	D1	31	69.149	184974	8002.14	lc3
37	D1	32	69.454	182514	7972.98	lc3
37	D1	33	69.7589	179510	7889.8	lc3
37	D1	34	70.0639	177039	7756.63	lc3
37	D1	35	70.3689	174492	7594.34	lc3
37	D1	36	70.6738	171888	7435.91	lc3
37	D1	37	70.9788	170002	7309.98	lc3
37	D1	38	71.2838	167952	7245.46	lc3
37	D1	39	71.5887	165922	7244.77	lc3
37	D1	40	71.8937	163815	7285.8	lc3
37	D1	41	72.1987	161129	7334.79	lc3
37	D1	42	72.5036	159264	7362.46	lc3
37	D1	43	72.8086	155455	7357.08	lc3
37	D1	44	73.1136	154424	7326.98	lc3
37	D1	45	73.4185	151655	7291.46	lc3
37	D1	46	73.7235	150080	7266.46	lc3
37	D1	47	74.0285	147643	7253.54	lc3
37	D1	48	74.3334	145467	7239.45	lc3
37	D1	49	74.6384	143305	7206.08	lc3
37	D1	50	74.9434	140387	7144.65	lc3
37	D1	51	75.2483	137798	7065.06	lc3
37	D1	52	75.5533	136417	6995.29	lc3
37	D1	53	75.8583	134255	6970.3	lc3
37	D1	54	76.1632	132015	7017.24	lc3
37	D1	55	76.4682	130073	7143.31	lc3
37	D1	56	76.7732	127934	7331.5	lc3
37	D1	57	77.0781	126036	7536.81	lc3
37	D1	58	77.3831	122306	7718.59	lc3
37	D1	59	77.6881	120799	7841.19	lc3
37	D1	60	77.993	117083	7878	lc3
37	D1	61	78.298	115773	7819.67	lc3
37	D1	62	78.603	111917	7673.09	lc3
37	D1	63	78.9079	111076	7457.3	lc3
37	D1	64	79.2129	107333	7186.31	lc3
37	D1	65	79.5179	106058	6897.85	lc3
37	D1	66	79.8228	104120	6624.46	lc3
37	D1	67	80.1278	101757	6388.92	lc3
37	D1	68	80.4328	100719	6205.83	lc3
37	D1	69	80.7377	97961.6	6084.32	lc3
37	D1	70	81.0427	96438.2	6034.81	lc3
37	D1	71	81.3477	94410.3	6075.64	lc3
37	D1	72	81.6526	93388.8	6236.53	lc3
37	D1	73	81.9576	90663.7	6559.18	lc3
37	D1	74	82.2626	90520.5	7099.55	lc3
37	D1	75	82.5676	86664	7905.01	lc3
37	D1	76	82.8725	84741.5	9074.04	lc3
37	D1	77	83.1775	82027.2	10749.9	lc3
37	D1	78	83.4825	79928.9	13045.3	lc3
37	D1	79	83.7874	75948.6	15985.7	lc3
37	D1	80	84.0924	71810.1	19417.4	lc3
37	D1	81	84.3973	66412.2	22947.5	lc3
37	D1	82	84.7023	56447.8	25972.2	lc3
37	D1	83	85.0073	41352.4	27819.8	lc3
37	D1	84	85.3122	20960.1	27970.8	lc3
37	D1	85	85.6172	7477.27	26258.3	lc3
37	D1	86	85.9222	2852.45	22945.5	lc3
37	D1	87	86.2271	1123.88	18637.2	lc3
37	D1	88	86.5321	198.082	14071.5	lc3
37	D1	89	86.8371	567.481	9891.74	lc3
37	D1	90	87.1421	-186.903	6442.7	lc3
37	D1	91	87.447	-23.5474	3808	lc3
37	D1	92	87.752	122.832	2048.49	lc3
37	D1	93	88.0569	-902.99	961.317	lc3
37	D1	94	88.3619	838.874	330.843	lc3
37	D1	95	88.6669	-743.262	-13.9316	lc3
37	D1	96	88.9718	366.97	-184.866	lc3
37	D1	97	89.2768	329.479	-247.596	lc3
37	D1	98	89.5818	767.767	-242.924	lc3
37	D1	99	89.8867	-422.463	-202.693	lc3
37	D1	100	90.1917	68.4326	-154.61	lc3
37	D1	101	90.4967	135.128	-118.581	lc3
37	D1	102	90.8017	-365.04	-101.704	lc3
37	D1	103	91.1066	216.425	-98.1826	lc3
37	D1	104	91.4116	-144.911	-95.4487	lc3
37	D1	105	91.7166	354.07	-82.7373	lc3
37	D1	106	92.0215	-270.865	-56.7837	lc3
37	D1	107	92.3265	-278.838	-21.8628	lc3
37	D1	108	92.6315	-460.133	14.415	lc3
37	D1	109	92.9364	68.5893	45.6655	lc3
37	D1	110	93.2414	-553.838	68.7124	lc3
37	D1	111	93.5464	-867.112	83.0312	lc3
37	D1	112	93.8513	-392.274	89.5718	lc3
37	D1	113	94.1563	-872.442	90.2695	lc3
37	D1	114	94.4613	-70.646	87.8999	lc3
37	D1	115	94.7662	-1349.79	85.4946	lc3
38	D2	1	60	256172	7042.82	lc3
38	D2	2	60.305	256344	7187.7	lc3
38	D2	3	60.6099	253754	7345.67	lc3
38	D2	4	60.9149	251560	7489.06	lc3
38	D2	5	61.2199	249584	7623.99	lc3
38	D2	6	61.5248	246796	7749.37	lc3
38	D2	7	61.8298	244088	7868.57	lc3
38	D2	8	62.1348	242872	7982.42	lc3
38	D2	9	62.4397	239691	8084.02	lc3
38	D2	10	62.7447	237309	8161.25	lc3
38	D2	11	63.0497	234779	8205.42	lc3
38	D2	12	63.3546	231491	8219.5	lc3
38	D2	13	63.6596	228702	8218.74	lc3
38	D2	14	63.9646	226559	8222.35	lc3
38	D2	15	64.2695	224647	8240.97	lc3
38	D2	16	64.5745	221644	8269.86	lc3
38	D2	17	64.8795	218748	8291.47	lc3
38	D2	18	65.1844	216747	8286.61	lc3
38	D2	19	65.4894	213306	8246.42	lc3
38	D2	20	65.7944	210563	8177.79	lc3
38	D2	21	66.0993	207749	8097.96	lc3
38	D2	22	66.4043	205915	8023.73	lc3
38	D2	23	66.7093	204366	7962.66	lc3
38	D2	24	67.0142	200977	7912.6	lc3
38	D2	25	67.3192	197707	7868.3	lc3
38	D2	26	67.6242	196263	7828.31	lc3
38	D2	27	67.9291	193716	7796.2	lc3
38	D2	28	68.2341	190810	7776.41	lc3
38	D2	29	68.5391	189189	7769.45	lc3
38	D2	30	68.844	186528	7770.3	lc3
38	D2	31	69.149	183898	7770.82	lc3
38	D2	32	69.454	180735	7762.89	lc3
38	D2	33	69.7589	179784	7740.29	lc3
38	D2	34	70.0639	176103	7699.29	lc3
38	D2	35	70.3689	174124	7639.2	lc3
38	D2	36	70.6738	171030	7563.91	lc3
38	D2	37	70.9788	169361	7482.76	lc3
38	D2	38	71.2838	166431	7409.7	lc3
38	D2	39	71.5887	164003	7359.08	lc3
38	D2	40	71.8937	162297	7339.82	lc3
38	D2	41	72.1987	159795	7350.62	lc3
38	D2	42	72.5036	158117	7379.08	lc3
38	D2	43	72.8086	154821	7405.81	lc3
38	D2	44	73.1136	152557	7411.97	lc3
38	D2	45	73.4185	150663	7386.53	lc3
38	D2	46	73.7235	148068	7329.63	lc3
38	D2	47	74.0285	145044	7241.97	lc3
38	D2	48	74.3334	143837	7145.98	lc3
38	D2	49	74.6384	141144	7055.38	lc3
38	D2	50	74.9434	139514	6977.06	lc3
38	D2	51	75.2483	136805	6911.79	lc3
38	D2	52	75.5533	134408	6858.54	lc3
38	D2	53	75.8583	132203	6818.39	lc3
38	D2	54	76.1632	130617	6795.27	lc3
38	D2	55	76.4682	128386	6794.07	lc3
38	D2	56	76.7732	126075	6818.13	lc3
38	D2	57	77.0781	122929	6867.11	lc3
38	D2	58	77.3831	122484	6934.75	lc3
38	D2	59	77.6881	120133	7006.72	lc3
38	D2	60	77.993	116862	7060.97	lc3
38	D2	61	78.298	114962	7072.4	lc3
38	D2	62	78.603	112349	7020.46	lc3
38	D2	63	78.9079	110763	6896.67	lc3
38	D2	64	79.2129	108160	6709.25	lc3
38	D2	65	79.5179	105281	6483.21	lc3
38	D2	66	79.8228	104240	6255.16	lc3
38	D2	67	80.1278	102044	6063.06	lc3
38	D2	68	80.4328	101180	5934.21	lc3
38	D2	69	80.7377	98810.2	5878.19	lc3
38	D2	70	81.0427	96604.1	5890.21	lc3
38	D2	71	81.3477	94673.4	5964.37	lc3
38	D2	72	81.6526	93473.4	6110.62	lc3
38	D2	73	81.9576	90892.7	6368.47	lc3
38	D2	74	82.2626	89368.9	6813.84	lc3
38	D2	75	82.5676	87357.2	7535.4	lc3
38	D2	76	82.8725	86043.9	8600.65	lc3
38	D2	77	83.1775	83200.4	10206.9	lc3
38	D2	78	83.4825	79776	12470.3	lc3
38	D2	79	83.7874	76865.6	15413.1	lc3
38	D2	80	84.0924	73234.7	18880.5	lc3
38	D2	81	84.3973	67816.8	22482.9	lc3
38	D2	82	84.7023	56888.6	25620.8	lc3
38	D2	83	85.0073	40984.3	27619.9	lc3
38	D2	84	85.3122	21602.4	27945.5	lc3
38	D2	85	85.6172	5777.83	26404.4	lc3
38	D2	86	85.9222	156.39	23230.4	lc3
38	D2	87	86.2271	-1233.96	19008	lc3
38	D2	88	86.5321	-2007.99	14471.7	lc3
38	D2	89	86.8371	-1939.64	10277.9	lc3
38	D2	90	87.1421	-2074.25	6790.37	lc3
38	D2	91	87.447	-3110.38	3968.79	lc3
38	D2	92	87.752	-2599.51	2090.09	lc3
38	D2	93	88.0569	-2100.84	953.875	lc3
38	D2	94	88.3619	-2380.55	337.398	lc3
38	D2	95	88.6669	-2407.86	51.7578	lc3
38	D2	96	88.9718	-2199.23	-44.1753	lc3
38	D2	97	89.2768	-2979.88	-50.96	lc3
38	D2	98	89.5818	-2860.96	-38.3062	lc3
38	D2	99	89.8867	-3048.92	-49.9263	lc3
38	D2	100	90.1917	-3172.75	-105.031	lc3
38	D2	101	90.4967	-3384.3	-200.466	lc3
38	D2	102	90.8017	-2889.16	-316.021	lc3
38	D2	103	91.1066	-2941.27	-423.233	lc3
38	D2	104	91.4116	-2556.61	-496.081	lc3
38	D2	105	91.7166	-2436.28	-520.446	lc3
38	D2	106	92.0215	-2317.63	-498.515	lc3
38	D2	107	92.3265	-3018.44	-445.941	lc3
38	D2	108	92.6315	-2806.3	-383.484	lc3
38	D2	109	92.9364	-2464.2	-328.206	lc3
38	D2	110	93.2414	-2478.81	-289.102	lc3
38	D2	111	93.5464	-3180.73	-268.086	lc3
38	D2	112	93.8513	-2773.9	-263.284	lc3
38	D2	113	94.1563	-2707.36	-271.242	lc3
38	D2	114	94.4613	-2844.68	-287.396	lc3
38	D2	115	94.7662	-2921.76	-306.327	lc3
49	E1	1	60	315451	8971.81	lc3
49	E1	2	60.305	314255	9101.74	lc3
49	E1	3	60.6099	311241	9248.73	lc3
49	E1	4	60.9149	308699	9372.39	lc3
49	E1	5	61.2199	306367	9463.69	lc3
49	E1	6	61.5248	303277	9508.94	lc3
49	E1	7	61.8298	299195	9508.99	lc3
49	E1	8	62.1348	297159	9477.28	lc3
49	E1	9	62.4397	293578	9432.88	lc3
49	E1	10	62.7447	291475	9393.07	lc3
49	E1	11	63.0497	288214	9369.03	lc3
49	E1	12	63.3546	285116	9366.74	lc3
49	E1	13	63.6596	282175	9388.96	lc3
49	E1	14	63.9646	279628	9435.77	lc3
49	E1	15	64.2695	276266	9501.98	lc3
49	E1	16	64.5745	273485	9574.56	lc3
49	E1	17	64.8795	271284	9633.93	lc3
49	E1	18	65.1844	266779	9660.2	lc3
49	E1	19	65.4894	264403	9641.48	lc3
49	E1	20	65.7944	260454	9580.3	lc3
49	E1	21	66.0993	258551	9494.04	lc3
49	E1	22	66.4043	254668	9409.56	lc3
49	E1	23	66.7093	252016	9353.88	lc3
49	E1	24	67.0142	249756	9344.49	lc3
49	E1	25	67.3192	246484	9382.78	lc3
49	E1	26	67.6242	244015	9453.37	lc3
49	E1	27	67.9291	241287	9530.58	lc3
49	E1	28	68.2341	237643	9587.69	lc3
49	E1	29	68.5391	234290	9605.37	lc3
49	E1	30	68.844	231400	9574.84	lc3
49	E1	31	69.149	228875	9497.03	lc3
49	E1	32	69.454	225127	9381.19	lc3
49	E1	33	69.7589	222593	9244.23	lc3
49	E1	34	70.0639	218911	9094.35	lc3
49	E1	35	70.3689	216363	8973.79	lc3
49	E1	36	70.6738	213684	8900.59	lc3
49	E1	37	70.9788	211973	8874.69	lc3
49	E1	38	71.2838	207993	8879.29	lc3
49	E1	39	71.5887	205147	8890.93	lc3
49	E1	40	71.8937	202569	8892.25	lc3
49	E1	41	72.1987	198601	8878.48	lc3
49	E1	42	72.5036	197475	8855.5	lc3
49	E1	43	72.8086	194152	8834.33	lc3
49	E1	44	73.1136	190966	8826.33	lc3
49	E1	45	73.4185	187759	8841.46	lc3
49	E1	46	73.7235	185963	8886.05	lc3
49	E1	47	74.0285	183504	8959.66	lc3
49	E1	48	74.3334	180080	9053.17	lc3
49	E1	49	74.6384	177149	9151.02	lc3
49	E1	50	74.9434	174187	9238.24	lc3
49	E1	51	75.2483	171233	9301.41	lc3
49	E1	52	75.5533	168298	9354.99	lc3
49	E1	53	75.8583	164597	9415.4	lc3
49	E1	54	76.1632	161985	9501.4	lc3
49	E1	55	76.4682	159350	9623.8	lc3
49	E1	56	76.7732	156969	9776.47	lc3
49	E1	57	77.0781	152366	9934.75	lc3
49	E1	58	77.3831	149890	10062.1	lc3
49	E1	59	77.6881	145784	10121.1	lc3
49	E1	60	77.993	143038	10084.2	lc3
49	E1	61	78.298	139486	9939.17	lc3
49	E1	62	78.603	136290	9691.88	lc3
49	E1	63	78.9079	133020	9365.43	lc3
49	E1	64	79.2129	129228	8967.03	lc3
49	E1	65	79.5179	128724	8550.41	lc3
49	E1	66	79.8228	125929	8168.7	lc3
49	E1	67	80.1278	121824	7847.27	lc3
49	E1	68	80.4328	120296	7598.23	lc3
49	E1	69	80.7377	119173	7425.15	lc3
49	E1	70	81.0427	115349	7329.27	lc3
49	E1	71	81.3477	113016	7315.6	lc3
49	E1	72	81.6526	112447	7400.26	lc3
49	E1	73	81.9576	108605	7621.69	lc3
49	E1	74	82.2626	106903	8055.54	lc3
49	E1	75	82.5676	104426	8829.2	lc3
49	E1	76	82.8725	101976	10033.1	lc3
49	E1	77	83.1775	99818.3	11855.9	lc3
49	E1	78	83.4825	96402	14507.6	lc3
49	E1	79	83.7874	93266.9	18032.5	lc3
49	E1	80	84.0924	88452.9	22243.7	lc3
49	E1	81	84.3973	81673.8	26656	lc3
49	E1	82	84.7023	69438.6	30524.1	lc3
49	E1	83	85.0073	50137.8	33015.7	lc3
49	E1	84	85.3122	25911.2	33475.1	lc3
49	E1	85	85.6172	7759	31665	lc3
49	E1	86	85.9222	641.703	27868.2	lc3
49	E1	87	86.2271	-799.394	22794.6	lc3
49	E1	88	86.5321	-2183.94	17340.3	lc3
49	E1	89	86.8371	-1911.21	12312	lc3
49	E1	90	87.1421	-1715.19	8114.55	lc3
49	E1	91	87.447	-1760.48	4818.69	lc3
49	E1	92	87.752	-2799.09	2671.94	lc3
49	E1	93	88.0569	-2626.92	1391.3	lc3
49	E1	94	88.3619	-3539.21	662.734	lc3
49	E1	95	88.6669	-2901.24	234.732	lc3
49	E1	96	88.9718	-2767.66	-46.7754	lc3
49	E1	97	89.2768	-4069.79	-248.491	lc3
49	E1	98	89.5818	-2158.12	-382.347	lc3
49	E1	99	89.8867	-2004.53	-441.174	lc3
49	E1	100	90.1917	-3184.53	-425.308	lc3
49	E1	101	90.4967	-2504.74	-354.355	lc3
49	E1	102	90.8017	-2903.06	-263.628	lc3
49	E1	103	91.1066	-3206.92	-190.024	lc3
49	E1	104	91.4116	-3974.15	-156.206	lc3
49	E1	105	91.7166	-3062.25	-162.391	lc3
49	E1	106	92.0215	-3319.62	-190.667	lc3
49	E1	107	92.3265	-2919.43	-219.077	lc3
49	E1	108	92.6315	-3159.01	-236.114	lc3
49	E1	109	92.9364	-4118.3	-245.767	lc3
49	E1	110	93.2414	-3715.86	-260.282	lc3
49	E1	111	93.5464	-3729.03	-287.425	lc3
49	E1	112	93.8513	-3165.25	-322.959	lc3
49	E1	113	94.1563	-3614.42	-353.852	lc3
49	E1	114	94.4613	-3587.25	-368.225	lc3
49	E1	115	94.7662	-3409.77	-363.302	lc3
50	E2	1	60	270904	7576.1	lc3
50	E2	2	60.305	269320	7672.44	lc3
50	E2	3	60.6099	267047	7770.64	lc3
50	E2	4	60.9149	265036	7851.01	lc3
50	E2	5	61.2199	262950	7901.14	lc3
50	E2	6	61.5248	259950	7919.5	lc3
50	E2	7	61.8298	256932	7924.32	lc3
50	E2	8	62.1348	255302	7929.81	lc3
50	E2	9	62.4397	253249	7945.67	lc3
50	E2	10	62.7447	250406	7972.75	lc3
50	E2	11	63.0497	247447	8004.92	lc3
50	E2	12	63.3546	245337	8034.27	lc3
50	E2	13	63.6596	243043	8056.56	lc3
50	E2	14	63.9646	240156	8073.6	lc3
50	E2	15	64.2695	236814	8091.24	lc3
50	E2	16	64.5745	235456	8114.68	lc3
50	E2	17	64.8795	232682	8144.08	lc3
50	E2	18	65.1844	230009	8173.34	lc3
50	E2	19	65.4894	227076	8193.2	lc3
50	E2	20	65.7944	224966	8196.26	lc3
50	E2	21	66.0993	221676	8180.06	lc3
50	E2	22	66.4043	219799	8146.98	lc3
50	E2	23	66.7093	216465	8101.1	lc3
50	E2	24	67.0142	214959	8045.77	lc3
50	E2	25	67.3192	211746	7983.49	lc3
50	E2	26	67.6242	209363	7918.83	lc3
50	E2	27	67.9291	206933	7854.02	lc3
50	E2	28	68.2341	204010	7808.48	lc3
50	E2	29	68.5391	202496	7799.34	lc3
50	E2	30	68.844	199377	7832.34	lc3
50	E2	31	69.149	197950	7900.42	lc3
50	E2	32	69.454	194638	7972.66	lc3
50	E2	33	69.7589	192167	8037.7	lc3
50	E2	34	70.0639	189969	8076.97	lc3
50	E2	35	70.3689	186943	8080.8	lc3
50	E2	36	70.6738	183747	8051.19	lc3
50	E2	37	70.9788	181193	7999.12	lc3
50	E2	38	71.2838	179838	7938.27	lc3
50	E2	39	71.5887	175746	7875.17	lc3
50	E2	40	71.8937	174449	7811.86	lc3
50	E2	41	72.1987	171701	7755.04	lc3
50	E2	42	72.5036	168634	7705.5	lc3
50	E2	43	72.8086	166487	7668.18	lc3
50	E2	44	73.1136	164772	7651.46	lc3
50	E2	45	73.4185	161293	7663.14	lc3
50	E2	46	73.7235	160198	7706.04	lc3
50	E2	47	74.0285	156601	7776.38	lc3
50	E2	48	74.3334	155191	7866.25	lc3
50	E2	49	74.6384	152265	7959.07	lc3
50	E2	50	74.9434	149478	8058.51	lc3
50	E2	51	75.2483	146330	8176.55	lc3
50	E2	52	75.5533	144597	8322.49	lc3
50	E2	53	75.8583	142237	8500.48	lc3
50	E2	54	76.1632	138982	8704.33	lc3
50	E2	55	76.4682	135729	8918.17	lc3
50	E2	56	76.7732	132770	9121.39	lc3
50	E2	57	77.0781	130011	9293.99	lc3
50	E2	58	77.3831	127224	9419.05	lc3
50	E2	59	77.6881	123018	9482.63	lc3
50	E2	60	77.993	120209	9473.58	lc3
50	E2	61	78.298	117860	9384.54	lc3
50	E2	62	78.603	113628	9214.46	lc3
50	E2	63	78.9079	111438	8971.45	lc3
50	E2	64	79.2129	107598	8673.39	lc3
50	E2	65	79.5179	105593	8344.71	lc3
50	E2	66	79.8228	103482	8009.91	lc3
50	E2	67	80.1278	100931	7651.75	lc3
50	E2	68	80.4328	98402.7	7304.07	lc3
50	E2	69	80.7377	95776.1	6998.29	lc3
50	E2	70	81.0427	93687.8	6752.25	lc3
50	E2	71	81.3477	92555.3	6590.9	lc3
50	E2	72	81.6526	90771.2	6543.79	lc3
50	E2	73	81.9576	88730.3	6645.7	lc3
50	E2	74	82.2626	86152.5	6947.14	lc3
50	E2	75	82.5676	84020.5	7532.51	lc3
50	E2	76	82.8725	82255.7	8440.83	lc3
50	E2	77	83.1775	80712.2	9791.9	lc3
50	E2	78	83.4825	77580.2	11767.8	lc3
50	E2	79	83.7874	74306.7	14410.4	lc3
50	E2	80	84.0924	71103.5	17589.1	lc3
50	E2	81	84.3973	65515.4	20943.7	lc3
50	E2	82	84.7023	56040.8	23908.3	lc3
50	E2	83	85.0073	40746.1	25840.4	lc3
50	E2	84	85.3122	20133.5	26224.3	lc3
50	E2	85	85.6172	5085.96	24865.4	lc3
50	E2	86	85.9222	142.2	21974	lc3
50	E2	87	86.2271	-1677.4	18095	lc3
50	E2	88	86.5321	-2242.58	13916.4	lc3
50	E2	89	86.8371	-2421.99	10052.4	lc3
50	E2	90	87.1421	-3057.13	6725.55	lc3
50	E2	91	87.447	-2992.84	4017.42	lc3
50	E2	92	87.752	-2988.65	2213.6	lc3
50	E2	93	88.0569	-3506.63	1112.56	lc3
50	E2	94	88.3619	-3162.61	491.889	lc3
50	E2	95	88.6669	-3043.87	166.413	lc3
50	E2	96	88.9718	-2753.78	5.00098	lc3
50	E2	97	89.2768	-4342.74	-75.5552	lc3
50	E2	98	89.5818	-3677.03	-122.495	lc3
50	E2	99	89.8867	-2592.26	-157.9	lc3
50	E2	100	90.1917	-4010	-188.717	lc3
50	E2	101	90.4967	-3313.05	-216.366	lc3
50	E2	102	90.8017	-3444.2	-243.219	lc3
50	E2	103	91.1066	-3905.34	-273.188	lc3
50	E2	104	91.4116	-3653.74	-307.558	lc3
50	E2	105	91.7166	-3180.45	-340.761	lc3
50	E2	106	92.0215	-3621.88	-360.429	lc3
50	E2	107	92.3265	-3636.82	-352.732	lc3
50	E2	108	92.6315	-2594.89	-310.508	lc3
50	E2	109	92.9364	-3503.96	-239.696	lc3
50	E2	110	93.2414	-3478.84	-159.698	lc3
50	E2	111	93.5464	-4421.21	-95.8438	lc3
50	E2	112	93.8513	-3754.37	-67.1035	lc3
50	E2	113	94.1563	-4144.55	-76.4023	lc3
50	E2	114	94.4613	-3264.78	-110.04	lc3
50	E2	115	94.7662	-3951.52	-146.516	lc3
61	F1	1	60	257779	8089.62	lc3
61	F1	2	60.305	255526	8141.23	lc3
61	F1	3	60.6099	253868	8210.77	lc3
61	F1	4	60.9149	252407	8279.69	lc3
61	F1	5	61.2199	248941	8329.16	lc3
61	F1	6	61.5248	246708	8346.86	lc3
61	F1	7	61.8298	243693	8330.62	lc3
61	F1	8	62.1348	241623	8287.15	lc3
61	F1	9	62.4397	238642	8227.6	lc3
61	F1	10	62.7447	236520	8163.14	lc3
61	F1	11	63.0497	233907	8103.73	lc3
61	F1	12	63.3546	231452	8058.1	lc3
61	F1	13	63.6596	228224	8033.75	lc3
61	F1	14	63.9646	226618	8034.72	lc3
61	F1	15	64.2695	224602	8059.91	lc3
61	F1	16	64.5745	221657	8102.54	lc3
61	F1	17	64.8795	218104	8152.04	lc3
61	F1	18	65.1844	217149	8196.45	lc3
61	F1	19	65.4894	214085	8224.59	lc3
61	F1	20	65.7944	211069	8228.54	lc3
61	F1	21	66.0993	208691	8206.65	lc3
61	F1	22	66.4043	206225	8165.47	lc3
61	F1	23	66.7093	203584	8118.63	lc3
61	F1	24	67.0142	201258	8081.07	lc3
61	F1	25	67.3192	198407	8061.15	lc3
61	F1	26	67.6242	196678	8054.23	lc3
61	F1	27	67.9291	194298	8043.2	lc3
61	F1	28	68.2341	191711	8007.69	lc3
61	F1	29	68.5391	188572	7936.73	lc3
61	F1	30	68.844	185629	7837	lc3
61	F1	31	69.149	184028	7730.06	lc3
61	F1	32	69.454	181150	7640.3	lc3
61	F1	33	69.7589	179462	7582.31	lc3
61	F1	34	70.0639	178026	7555.84	lc3
61	F1	35	70.3689	173871	7549.82	lc3
61	F1	36	70.6738	171727	7549.37	lc3
61	F1	37	70.9788	169861	7540.25	lc3
61	F1	38	71.2838	168105	7510.26	lc3
61	F1	39	71.5887	164924	7451.84	lc3
61	F1	40	71.8937	161937	7367.1	lc3
61	F1	41	72.1987	159809	7270.53	lc3
61	F1	42	72.5036	158333	7182.34	lc3
61	F1	43	72.8086	155942	7119.49	lc3
61	F1	44	73.1136	153830	7093.56	lc3
61	F1	45	73.4185	152428	7091.1	lc3
61	F1	46	73.7235	149164	7090.64	lc3
61	F1	47	74.0285	147001	7076.92	lc3
61	F1	48	74.3334	144757	7049.59	lc3
61	F1	49	74.6384	142784	7020.35	lc3
61	F1	50	74.9434	141023	7002.18	lc3
61	F1	51	75.2483	138660	6999.47	lc3
61	F1	52	75.5533	136623	7006.67	lc3
61	F1	53	75.8583	133724	7014.85	lc3
61	F1	54	76.1632	131597	7019.96	lc3
61	F1	55	76.4682	129675	7026.03	lc3
61	F1	56	76.7732	127839	7041.63	lc3
61	F1	57	77.0781	125131	7073.49	lc3
61	F1	58	77.3831	123190	7121.81	lc3
61	F1	59	77.6881	121028	7179.08	lc3
61	F1	60	77.993	118658	7228.2	lc3
61	F1	61	78.298	116465	7251.25	lc3
61	F1	62	78.603	114468	7230.17	lc3
61	F1	63	78.9079	111759	7142.15	lc3
61	F1	64	79.2129	109272	6979.14	lc3
61	F1	65	79.5179	106520	6758.55	lc3
61	F1	66	79.8228	105738	6513.5	lc3
61	F1	67	80.1278	103301	6284.8	lc3
61	F1	68	80.4328	101608	6106.93	lc3
61	F1	69	80.7377	100231	5998.67	lc3
61	F1	70	81.0427	97874.6	5963.86	lc3
61	F1	71	81.3477	96227.6	6001.76	lc3
61	F1	72	81.6526	94208.3	6121.88	lc3
61	F1	73	81.9576	92371.9	6358.05	lc3
61	F1	74	82.2626	90760.5	6779.66	lc3
61	F1	75	82.5676	89820.7	7471.72	lc3
61	F1	76	82.8725	85844.3	8536.68	lc3
61	F1	77	83.1775	84213.7	10184.4	lc3
61	F1	78	83.4825	82830	12561	lc3
61	F1	79	83.7874	78988.3	15703.7	lc3
61	F1	80	84.0924	75613.4	19442.5	lc3
61	F1	81	84.3973	69458.2	23341	lc3
61	F1	82	84.7023	58466	26735.4	lc3
61	F1	83	85.0073	41925.8	28895.2	lc3
61	F1	84	85.3122	20557.7	29256.7	lc3
61	F1	85	85.6172	6969.99	27630.6	lc3
61	F1	86	85.9222	54.3977	24281.2	lc3
61	F1	87	86.2271	-2046.02	19836.6	lc3
61	F1	88	86.5321	-1759.08	15076	lc3
61	F1	89	86.8371	-2455.07	10692.2	lc3
61	F1	90	87.1421	-1414.92	7117.69	lc3
61	F1	91	87.447	-2680.21	4236.35	lc3
61	F1	92	87.752	-3558.35	2318.48	lc3
61	F1	93	88.0569	-3039.45	1133.78	lc3
61	F1	94	88.3619	-2519.47	440.84	lc3
61	F1	95	88.6669	-2353.9	54.3931	lc3
61	F1	96	88.9718	-2844.06	-142.842	lc3
61	F1	97	89.2768	-2425.31	-220.246	lc3
61	F1	98	89.5818	-2581.81	-223.636	lc3
61	F1	99	89.8867	-2674.61	-189.144	lc3
61	F1	100	90.1917	-2926.56	-146.317	lc3
61	F1	101	90.4967	-2645.23	-116.434	lc3
61	F1	102	90.8017	-3202.07	-110.807	lc3
61	F1	103	91.1066	-3002.89	-130.694	lc3
61	F1	104	91.4116	-2877.68	-168.915	lc3
61	F1	105	91.7166	-3207.14	-213.099	lc3
61	F1	106	92.0215	-2724.19	-250.106	lc3
61	F1	107	92.3265	-2489.07	-270.195	lc3
61	F1	108	92.6315	-3356.62	-269.129	lc3
61	F1	109	92.9364	-3029.38	-247.642	lc3
61	F1	110	93.2414	-2395.24	-209.673	lc3
61	F1	111	93.5464	-2922.27	-161.323	lc3
61	F1	112	93.8513	-3442.04	-110.739	lc3
61	F1	113	94.1563	-2842.51	-67.3003	lc3
61	F1	114	94.4613	-3606.08	-38.8735	lc3
61	F1	115	94.7662	-3403.51	-28.4355	lc3
62	F2	1	60	266396	7399.93	lc3
62	F2	2	60.305	264870	7473.28	lc3
62	F2	3	60.6099	263504	7549.06	lc3
62	F2	4	60.9149	260553	7608.33	lc3
62	F2	5	61.2199	258888	7640.97	lc3
62	F2	6	61.5248	256239	7651.85	lc3
62	F2	7	61.8298	252695	7658.35	lc3
62	F2	8	62.1348	251951	7679.39	lc3
62	F2	9	62.4397	249549	7723.1	lc3
62	F2	10	62.7447	246433	7780.68	lc3
62	F2	11	63.0497	244921	7830.93	lc3
62	F2	12	63.3546	241761	7852.12	lc3
62	F2	13	63.6596	239256	7844.7	lc3
62	F2	14	63.9646	236111	7819.67	lc3
62	F2	15	64.2695	234573	7799.58	lc3
62	F2	16	64.5745	231655	7809.94	lc3
62	F2	17	64.8795	229924	7853.69	lc3
62	F2	18	65.1844	226766	7913.05	lc3
62	F2	19	65.4894	225766	7961.95	lc3
62	F2	20	65.7944	222052	7974.19	lc3
62	F2	21	66.0993	218772	7940.21	lc3
62	F2	22	66.4043	216433	7872.39	lc3
62	F2	23	66.7093	214371	7793.6	lc3
62	F2	24	67.0142	212795	7732.03	lc3
62	F2	25	67.3192	209763	7711.96	lc3
62	F2	26	67.6242	207157	7735.62	lc3
62	F2	27	67.9291	205307	7791.95	lc3
62	F2	28	68.2341	203027	7858.5	lc3
62	F2	29	68.5391	199872	7915.56	lc3
62	F2	30	68.844	198320	7953.26	lc3
62	F2	31	69.149	194500	7965.71	lc3
62	F2	32	69.454	193020	7956.99	lc3
62	F2	33	69.7589	189195	7938.27	lc3
62	F2	34	70.0639	187823	7921.03	lc3
62	F2	35	70.3689	185096	7910.91	lc3
62	F2	36	70.6738	182888	7905.55	lc3
62	F2	37	70.9788	179692	7897.59	lc3
62	F2	38	71.2838	176582	7879.39	lc3
62	F2	39	71.5887	175169	7846.56	lc3
62	F2	40	71.8937	173042	7796.45	lc3
62	F2	41	72.1987	168997	7738.02	lc3
62	F2	42	72.5036	167068	7692.89	lc3
62	F2	43	72.8086	164873	7687.56	lc3
62	F2	44	73.1136	163103	7748.17	lc3
62	F2	45	73.4185	160279	7883.28	lc3
62	F2	46	73.7235	158061	8079.52	lc3
62	F2	47	74.0285	155528	8328.62	lc3
62	F2	48	74.3334	153474	8603.82	lc3
62	F2	49	74.6384	149520	8878.43	lc3
62	F2	50	74.9434	146935	9134	lc3
62	F2	51	75.2483	143725	9364.15	lc3
62	F2	52	75.5533	141039	9572.71	lc3
62	F2	53	75.8583	137148	9767.9	lc3
62	F2	54	76.1632	134351	9956.01	lc3
62	F2	55	76.4682	131317	10137.6	lc3
62	F2	56	76.7732	127916	10307.8	lc3
62	F2	57	77.0781	123477	10459	lc3
62	F2	58	77.3831	120815	10582.5	lc3
62	F2	59	77.6881	117766	10668.4	lc3
62	F2	60	77.993	113818	10702.8	lc3
62	F2	61	78.298	110046	10668	lc3
62	F2	62	78.603	107047	10547.1	lc3
62	F2	63	78.9079	103101	10332.3	lc3
62	F2	64	79.2129	99233.2	10031.3	lc3
62	F2	65	79.5179	96834.4	9667.5	lc3
62	F2	66	79.8228	93435.5	9272.15	lc3
62	F2	67	80.1278	91760.1	8874.58	lc3
62	F2	68	80.4328	87942.7	8496	lc3
62	F2	69	80.7377	85738	8150.76	lc3
62	F2	70	81.0427	82731	7852.13	lc3
62	F2	71	81.3477	81015.4	7589.73	lc3
62	F2	72	81.6526	79538	7419.33	lc3
62	F2	73	81.9576	76977.5	7373.4	lc3
62	F2	74	82.2626	74450.9	7496.37	lc3
62	F2	75	82.5676	72375.5	7861.08	lc3
62	F2	76	82.8725	69899.5	8515.76	lc3
62	F2	77	83.1775	68078	9640.33	lc3
62	F2	78	83.4825	65340.5	11363.3	lc3
62	F2	79	83.7874	64288.6	13719.1	lc3
62	F2	80	84.0924	59907.8	16560.3	lc3
62	F2	81	84.3973	54227.7	19513	lc3
62	F2	82	84.7023	45578.3	22021.1	lc3
62	F2	83	85.0073	31249.7	23490.1	lc3
62	F2	84	85.3122	13742	23486.4	lc3
62	F2	85	85.6172	2909.01	21900.9	lc3
62	F2	86	85.9222	-1116.47	18996.3	lc3
62	F2	87	86.2271	-2376.49	15312.6	lc3
62	F2	88	86.5321	-2405.49	11480.2	lc3
62	F2	89	86.8371	-2995.39	8030.08	lc3
62	F2	90	87.1421	-2245.93	4950.1	lc3
62	F2	91	87.447	-3053.98	2725.95	lc3
62	F2	92	87.752	-2626.33	1288.21	lc3
62	F2	93	88.0569	-3499.46	452.203	lc3
62	F2	94	88.3619	-2287.97	26.0249	lc3
62	F2	95	88.6669	-1883.71	-148.398	lc3
62	F2	96	88.9718	-3111.6	-188.503	lc3
62	F2	97	89.2768	-3406.75	-177.888	lc3
62	F2	98	89.5818	-3378.04	-170.82	lc3
62	F2	99	89.8867	-3541.21	-192.655	lc3
62	F2	100	90.1917	-2601.69	-242.984	lc3
62	F2	101	90.4967	-3084.02	-305.437	lc3
62	F2	102	90.8017	-3859.73	-360.289	lc3
62	F2	103	91.1066	-3084.88	-393.557	lc3
62	F2	104	91.4116	-2646.34	-400.468	lc3
62	F2	105	91.7166	-2888.23	-385.425	lc3
62	F2	106	92.0215	-3922.47	-360.199	lc3
62	F2	107	92.3265	-2822.84	-339.827	lc3
62	F2	108	92.6315	-3706.25	-336.425	lc3
62	F2	109	92.9364	-3483.63	-353.978	lc3
62	F2	110	93.2414	-2858.92	-387.612	lc3
62	F2	111	93.5464	-3483.25	-427.521	lc3
62	F2	112	93.8513	-3493.16	-464.124	lc3
62	F2	113	94.1563	-2996.08	-491.103	lc3
62	F2	114	94.4613	-3221.24	-505.829	lc3
62	F2	115	94.7662	-2927.4	-508.75	lc3
73	G1	1	60	50113.8	3144.55	SERE
73	G1	2	60.305	49573.2	3134.31	SERE
73	G1	3	60.6099	48370.6	3130.41	SERE
73	G1	4	60.9149	48597.7	3121.67	SERE
73	G1	5	61.2199	47264.2	3097.5	SERE
73	G1	6	61.5248	45591	3054.57	SERE
73	G1	7	61.8298	45133.4	3000.21	SERE
73	G1	8	62.1348	43993.5	2949.47	SERE
73	G1	9	62.4397	43759.8	2916.68	SERE
73	G1	10	62.7447	42271.8	2906.2	SERE
73	G1	11	63.0497	41875.6	2908.22	SERE
73	G1	12	63.3546	41571	2902.57	SERE
73	G1	13	63.6596	39601.3	2868.78	SERE
73	G1	14	63.9646	38981.4	2796.7	SERE
73	G1	15	64.2695	37674	2692.15	SERE
73	G1	16	64.5745	37404.9	2574.62	SERE
73	G1	17	64.8795	36405.3	2469.17	SERE
73	G1	18	65.1844	35698	2396.27	SERE
73	G1	19	65.4894	35280.5	2363.97	SERE
73	G1	20	65.7944	34507.7	2364.55	SERE
73	G1	21	66.0993	34375.1	2377.44	SERE
73	G1	22	66.4043	32862.3	2377.66	SERE
73	G1	23	66.7093	32634.2	2346.86	SERE
73	G1	24	67.0142	31501.5	2281.85	SERE
73	G1	25	67.3192	30201	2195.31	SERE
73	G1	26	67.6242	30106.4	2107.86	SERE
73	G1	27	67.9291	30125.6	2036.23	SERE
73	G1	28	68.2341	28734.5	1984.92	SERE
73	G1	29	68.5391	29307	1946.52	SERE
73	G1	30	68.844	27528.6	1909.24	SERE
73	G1	31	69.149	26979.9	1865.42	SERE
73	G1	32	69.454	26902.4	1815.21	SERE
73	G1	33	69.7589	26271.7	1764.3	SERE
73	G1	34	70.0639	25385.7	1719	SERE
73	G1	35	70.3689	25606	1682.68	SERE
73	G1	36	70.6738	24472.8	1654.97	SERE
73	G1	37	70.9788	23955.4	1632.69	SERE
73	G1	38	71.2838	23979.2	1610.98	SERE
73	G1	39	71.5887	23230.9	1584.49	SERE
73	G1	40	71.8937	22441.7	1549.04	SERE
73	G1	41	72.1987	22330.1	1504.21	SERE
73	G1	42	72.5036	21608.9	1455.36	SERE
73	G1	43	72.8086	21391.8	1413.54	SERE
73	G1	44	73.1136	20550.7	1391.94	SERE
73	G1	45	73.4185	20842.6	1399.93	SERE
73	G1	46	73.7235	20229	1437.17	SERE
73	G1	47	74.0285	20182	1491.6	SERE
73	G1	48	74.3334	19259.2	1543.14	SERE
73	G1	49	74.6384	18720.3	1571.89	SERE
73	G1	50	74.9434	18246.1	1566.51	SERE
73	G1	51	75.2483	17529.3	1528.34	SERE
73	G1	52	75.5533	16940.2	1469.13	SERE
73	G1	53	75.8583	16953.8	1404.52	SERE
73	G1	54	76.1632	16931.8	1338.63	SERE
73	G1	55	76.4682	15473.6	1286.84	SERE
73	G1	56	76.7732	16003.3	1255.65	SERE
73	G1	57	77.0781	15080.8	1242.75	SERE
73	G1	58	77.3831	14923.9	1241.93	SERE
73	G1	59	77.6881	15245.7	1243.78	SERE
73	G1	60	77.993	13916.6	1238.74	SERE
73	G1	61	78.298	13478.1	1222.03	SERE
73	G1	62	78.603	13244.8	1196.01	SERE
73	G1	63	78.9079	13004.1	1166.45	SERE
73	G1	64	79.2129	13185.2	1134.83	SERE
73	G1	65	79.5179	12638.2	1094.18	SERE
73	G1	66	79.8228	11818.7	1034.09	SERE
73	G1	67	80.1278	10782.6	951.722	SERE
73	G1	68	80.4328	11552.2	859.22	SERE
73	G1	69	80.7377	11244.2	780.218	SERE
73	G1	70	81.0427	11076.3	737.289	SERE
73	G1	71	81.3477	10895.9	739.531	SERE
73	G1	72	81.6526	10490.4	778.346	SERE
73	G1	73	81.9576	10070.8	832.723	SERE
73	G1	74	82.2626	10146.2	879.312	SERE
73	G1	75	82.5676	9328.4	901.478	SERE
73	G1	76	82.8725	9266.52	893.818	SERE
73	G1	77	83.1775	8526.68	861.017	SERE
73	G1	78	83.4825	8677.9	812.048	SERE
73	G1	79	83.7874	8840.91	753.059	SERE
73	G1	80	84.0924	8606.54	684.059	SERE
73	G1	81	84.3973	7090.32	602.812	SERE
73	G1	82	84.7023	8002.12	514.003	SERE
73	G1	83	85.0073	7367.54	436.641	SERE
73	G1	84	85.3122	7268.26	402.685	SERE
73	G1	85	85.6172	7618.41	445.809	SERE
73	G1	86	85.9222	8035.94	586.467	SERE
73	G1	87	86.2271	6558.26	821.731	SERE
73	G1	88	86.5321	6646.31	1124.24	SERE
73	G1	89	86.8371	5998.02	1436.6	SERE
73	G1	90	87.1421	5825.8	1671.81	SERE
73	G1	91	87.447	3970.44	1831.44	SERE
73	G1	92	87.752	3169.41	1876.33	SERE
73	G1	93	88.0569	3219.57	1786.77	SERE
73	G1	94	88.3619	1999.18	1572.18	SERE
73	G1	95	88.6669	2044.91	1245.82	SERE
73	G1	96	88.9718	2630.13	842.867	SERE
73	G1	97	89.2768	2836.15	474.727	SERE
73	G1	98	89.5818	2691.4	185.911	SERE
73	G1	99	89.8867	1898.04	-12.2516	SERE
73	G1	100	90.1917	2311	-133.961	SERE
73	G1	101	90.4967	2723.11	-203.193	SERE
73	G1	102	90.8017	2494.45	-241.391	SERE
73	G1	103	91.1066	2448.77	-263.91	SERE
73	G1	104	91.4116	2404.23	-281.779	SERE
73	G1	105	91.7166	2074.92	-302.607	SERE
73	G1	106	92.0215	2725.31	-328.654	SERE
73	G1	107	92.3265	2317.71	-355.082	SERE
73	G1	108	92.6315	2850.64	-371.785	SERE
73	G1	109	92.9364	2139	-368.904	SERE
73	G1	110	93.2414	3153.82	-343.091	SERE
73	G1	111	93.5464	2682.58	-300.992	SERE
73	G1	112	93.8513	2263.86	-257.633	SERE
73	G1	113	94.1563	2116.23	-229.858	SERE
73	G1	114	94.4613	2974.51	-228.035	SERE
73	G1	115	94.7662	2124.83	-251.047	SERE
74	G2	1	60	103323	6160.44	SERE
74	G2	2	60.305	102146	6205.57	SERE
74	G2	3	60.6099	100563	6223.62	SERE
74	G2	4	60.9149	99099	6189.63	SERE
74	G2	5	61.2199	97261.4	6102.06	SERE
74	G2	6	61.5248	94940.4	5987.42	SERE
74	G2	7	61.8298	93105.6	5888.68	SERE
74	G2	8	62.1348	92650.8	5842.64	SERE
74	G2	9	62.4397	91835.4	5860.98	SERE
74	G2	10	62.7447	89202.7	5925.36	SERE
74	G2	11	63.0497	87197.4	5997.77	SERE
74	G2	12	63.3546	86590.2	6038	SERE
74	G2	13	63.6596	84071.8	6018.29	SERE
74	G2	14	63.9646	82240.5	5931.07	SERE
74	G2	15	64.2695	80584	5788.92	SERE
74	G2	16	64.5745	78854.6	5618.89	SERE
74	G2	17	64.8795	77649	5453.23	SERE
74	G2	18	65.1844	75685.9	5318.82	SERE
74	G2	19	65.4894	74694.5	5228.41	SERE
74	G2	20	65.7944	73105.3	5177.3	SERE
74	G2	21	66.0993	72217.2	5147.41	SERE
74	G2	22	66.4043	70425.9	5117.71	SERE
74	G2	23	66.7093	68284.3	5075.37	SERE
74	G2	24	67.0142	67443.1	5020.66	SERE
74	G2	25	67.3192	65929.2	4962.15	SERE
74	G2	26	67.6242	64019.6	4905.61	SERE
74	G2	27	67.9291	64037.3	4844.94	SERE
74	G2	28	68.2341	61777	4762.22	SERE
74	G2	29	68.5391	60221.6	4638.08	SERE
74	G2	30	68.844	58951.8	4465.18	SERE
74	G2	31	69.149	57462.5	4256.14	SERE
74	G2	32	69.454	55894.4	4039.94	SERE
74	G2	33	69.7589	55346.2	3848.98	SERE
74	G2	34	70.0639	54004.4	3704.66	SERE
74	G2	35	70.3689	53792.7	3610.09	SERE
74	G2	36	70.6738	51708.2	3553.6	SERE
74	G2	37	70.9788	50823.9	3519.03	SERE
74	G2	38	71.2838	50020.7	3495.2	SERE
74	G2	39	71.5887	48243.3	3478.75	SERE
74	G2	40	71.8937	47954.1	3470.18	SERE
74	G2	41	72.1987	46952.6	3467.76	SERE
74	G2	42	72.5036	44945.7	3464.36	SERE
74	G2	43	72.8086	45194.9	3449.63	SERE
74	G2	44	73.1136	43067.7	3415.4	SERE
74	G2	45	73.4185	42115	3360.46	SERE
74	G2	46	73.7235	41335.4	3290.75	SERE
74	G2	47	74.0285	40216.4	3214.77	SERE
74	G2	48	74.3334	39219.2	3137.76	SERE
74	G2	49	74.6384	39244.3	3059.22	SERE
74	G2	50	74.9434	36568.7	2975.89	SERE
74	G2	51	75.2483	36322.3	2899.89	SERE
74	G2	52	75.5533	35932	2826.67	SERE
74	G2	53	75.8583	34105.2	2762.73	SERE
74	G2	54	76.1632	34234.2	2717.38	SERE
74	G2	55	76.4682	32794.1	2696.6	SERE
74	G2	56	76.7732	31915.3	2700.5	SERE
74	G2	57	77.0781	31326.8	2721.62	SERE
74	G2	58	77.3831	30808.8	2744.82	SERE
74	G2	59	77.6881	29438.6	2750	SERE
74	G2	60	77.993	28234.8	2718.78	SERE
74	G2	61	78.298	27610.7	2642.75	SERE
74	G2	62	78.603	26697.6	2528.66	SERE
74	G2	63	78.9079	25379.6	2395.85	SERE
74	G2	64	79.2129	25334.3	2266.12	SERE
74	G2	65	79.5179	25403.2	2152.05	SERE
74	G2	66	79.8228	23824.2	2052.01	SERE
74	G2	67	80.1278	23294.5	1956.31	SERE
74	G2	68	80.4328	22472.3	1860.54	SERE
74	G2	69	80.7377	21071.1	1775.39	SERE
74	G2	70	81.0427	22084.2	1723.95	SERE
74	G2	71	81.3477	21570.2	1727.12	SERE
74	G2	72	81.6526	20898	1787.29	SERE
74	G2	73	81.9576	19893.1	1882.86	SERE
74	G2	74	82.2626	19400.1	1977.88	SERE
74	G2	75	82.5676	18088.7	2040.24	SERE
74	G2	76	82.8725	17560.2	2056.31	SERE
74	G2	77	83.1775	16739.2	2033.3	SERE
74	G2	78	83.4825	17016.8	1989.8	SERE
74	G2	79	83.7874	15664.3	1942.66	SERE
74	G2	80	84.0924	16063.8	1899.62	SERE
74	G2	81	84.3973	13691.6	1862.04	SERE
74	G2	82	84.7023	14226.2	1835.11	SERE
74	G2	83	85.0073	13881.1	1838.71	SERE
74	G2	84	85.3122	12479.8	1912.72	SERE
74	G2	85	85.6172	12178.8	2113.4	SERE
74	G2	86	85.9222	12050.3	2499.48	SERE
74	G2	87	86.2271	11046.8	3138.25	SERE
74	G2	88	86.5321	10380.6	4123.66	SERE
74	G2	89	86.8371	7572.1	5257.09	SERE
74	G2	90	87.1421	7054.74	6338.73	SERE
74	G2	91	87.447	1226.58	7111.85	SERE
74	G2	92	87.752	-3665.1	7342.81	SERE
74	G2	93	88.0569	-4746.9	6913.87	SERE
74	G2	94	88.3619	-4393.88	5879.66	SERE
74	G2	95	88.6669	-4718.5	4451.37	SERE
74	G2	96	88.9718	-4958.66	2922.87	SERE
74	G2	97	89.2768	-5341.71	1770.17	SERE
74	G2	98	89.5818	-3623.02	875.625	SERE
74	G2	99	89.8867	-4815.1	276.176	SERE
74	G2	100	90.1917	-4177.41	-64.8828	SERE
74	G2	101	90.4967	-4305.64	-220.736	SERE
74	G2	102	90.8017	-4935.21	-267.482	SERE
74	G2	103	91.1066	-4168.02	-263.27	SERE
74	G2	104	91.4116	-4532.4	-241.958	SERE
74	G2	105	91.7166	-4651.04	-218.407	SERE
74	G2	106	92.0215	-3952.22	-199.079	SERE
74	G2	107	92.3265	-4725.44	-190.264	SERE
74	G2	108	92.6315	-4890.08	-198.874	SERE
74	G2	109	92.9364	-4962.15	-226.836	SERE
74	G2	110	93.2414	-4435.65	-265.61	SERE
74	G2	111	93.5464	-3856.43	-297.572	SERE
74	G2	112	93.8513	-4786.77	-305.057	SERE
74	G2	113	94.1563	-4006.65	-280.854	SERE
74	G2	114	94.4613	-4163.64	-232.24	SERE
74	G2	115	94.7662	-5142.28	-175.893	SERE
85	H1	1	60	139783	7555.01	SERE
85	H1	2	60.305	137841	7565.59	SERE
85	H1	3	60.6099	135665	7570.93	SERE
85	H1	4	60.9149	133775	7549.42	SERE
85	H1	5	61.2199	131775	7488.68	SERE
85	H1	6	61.5248	129863	7387.57	SERE
85	H1	7	61.8298	127136	7254.27	SERE
85	H1	8	62.1348	125258	7102.37	SERE
85	H1	9	62.4397	123077	6947.38	SERE
85	H1	10	62.7447	121596	6805.13	SERE
85	H1	11	63.0497	119129	6690.4	SERE
85	H1	12	63.3546	116708	6614.35	SERE
85	H1	13	63.6596	115355	6580.48	SERE
85	H1	14	63.9646	114017	6581.7	SERE
85	H1	15	64.2695	111533	6601.27	SERE
85	H1	16	64.5745	109379	6618.08	SERE
85	H1	17	64.8795	106596	6613.13	SERE
85	H1	18	65.1844	106586	6574.55	SERE
85	H1	19	65.4894	102865	6500.03	SERE
85	H1	20	65.7944	101389	6396.74	SERE
85	H1	21	66.0993	98867.2	6277.8	SERE
85	H1	22	66.4043	97617.1	6156.81	SERE
85	H1	23	66.7093	96488.5	6043.83	SERE
85	H1	24	67.0142	93810.8	5946.34	SERE
85	H1	25	67.3192	91961.3	5872.55	SERE
85	H1	26	67.6242	89952.4	5831.27	SERE
85	H1	27	67.9291	88736.4	5823.98	SERE
85	H1	28	68.2341	87456.2	5834.87	SERE
85	H1	29	68.5391	85191.4	5829.45	SERE
85	H1	30	68.844	83715.4	5768.36	SERE
85	H1	31	69.149	81423.8	5629.96	SERE
85	H1	32	69.454	78683	5426.89	SERE
85	H1	33	69.7589	77048.1	5203.12	SERE
85	H1	34	70.0639	76596	5012.08	SERE
85	H1	35	70.3689	75007.2	4889.61	SERE
85	H1	36	70.6738	73462.7	4838.44	SERE
85	H1	37	70.9788	71341.9	4831.3	SERE
85	H1	38	71.2838	70722.6	4827.79	SERE
85	H1	39	71.5887	67662.9	4792.92	SERE
85	H1	40	71.8937	66716.7	4709.34	SERE
85	H1	41	72.1987	65305.4	4581.25	SERE
85	H1	42	72.5036	63894.6	4432.02	SERE
85	H1	43	72.8086	61522.9	4296.39	SERE
85	H1	44	73.1136	60263.3	4206.94	SERE
85	H1	45	73.4185	60380.6	4178.45	SERE
85	H1	46	73.7235	58915.7	4198.86	SERE
85	H1	47	74.0285	57204.7	4234.23	SERE
85	H1	48	74.3334	54474.2	4246.61	SERE
85	H1	49	74.6384	53779.1	4212.45	SERE
85	H1	50	74.9434	52375.8	4130.76	SERE
85	H1	51	75.2483	51065.8	4037.95	SERE
85	H1	52	75.5533	49911.7	3930.52	SERE
85	H1	53	75.8583	47505.4	3818.93	SERE
85	H1	54	76.1632	47474.9	3710.04	SERE
85	H1	55	76.4682	45406.8	3608.66	SERE
85	H1	56	76.7732	44677.7	3518.49	SERE
85	H1	57	77.0781	43361	3441.67	SERE
85	H1	58	77.3831	42225.7	3378.55	SERE
85	H1	59	77.6881	40769.1	3328.05	SERE
85	H1	60	77.993	40591.7	3288.51	SERE
85	H1	61	78.298	38334.6	3258.28	SERE
85	H1	62	78.603	37944.8	3235.39	SERE
85	H1	63	78.9079	36557.7	3216.85	SERE
85	H1	64	79.2129	35882	3198.34	SERE
85	H1	65	79.5179	34263.5	3175.17	SERE
85	H1	66	79.8228	33298.8	3144.48	SERE
85	H1	67	80.1278	31751.1	3107.31	SERE
85	H1	68	80.4328	31594.9	3068.4	SERE
85	H1	69	80.7377	29876.7	3033.84	SERE
85	H1	70	81.0427	28707.5	3007.79	SERE
85	H1	71	81.3477	28390.1	2991	SERE
85	H1	72	81.6526	27027.4	2982.11	SERE
85	H1	73	81.9576	25596.7	2981.11	SERE
85	H1	74	82.2626	24771.8	2992.08	SERE
85	H1	75	82.5676	23919.8	3022.75	SERE
85	H1	76	82.8725	23195.4	3081.09	SERE
85	H1	77	83.1775	22145	3172.12	SERE
85	H1	78	83.4825	20654.5	3299.33	SERE
85	H1	79	83.7874	19681.2	3471.82	SERE
85	H1	80	84.0924	17964.3	3713.21	SERE
85	H1	81	84.3973	18021.9	4065.04	SERE
85	H1	82	84.7023	15475.4	4700.2	SERE
85	H1	83	85.0073	15428.8	5606.4	SERE
85	H1	84	85.3122	12900.3	6748.45	SERE
85	H1	85	85.6172	10347.1	8009.3	SERE
85	H1	86	85.9222	6754.09	9164.29	SERE
85	H1	87	86.2271	1868.49	9929.58	SERE
85	H1	88	86.5321	-4695.48	10060.5	SERE
85	H1	89	86.8371	-7268.31	9456.02	SERE
85	H1	90	87.1421	-7707.5	8208.63	SERE
85	H1	91	87.447	-7810.78	6565.14	SERE
85	H1	92	87.752	-9244.53	4820.62	SERE
85	H1	93	88.0569	-10333.3	3409.68	SERE
85	H1	94	88.3619	-9820.23	2346.1	SERE
85	H1	95	88.6669	-11165.3	1497.9	SERE
85	H1	96	88.9718	-10705.9	842.755	SERE
85	H1	97	89.2768	-9940.33	354.394	SERE
85	H1	98	89.5818	-10506.9	14.7549	SERE
85	H1	99	89.8867	-9626.53	-191.664	SERE
85	H1	100	90.1917	-10504.4	-286.535	SERE
85	H1	101	90.4967	-10636.4	-299.553	SERE
85	H1	102	90.8017	-10009.4	-264.101	SERE
85	H1	103	91.1066	-10449	-212.776	SERE
85	H1	104	91.4116	-9918.76	-175.492	SERE
85	H1	105	91.7166	-11220.4	-176.706	SERE
85	H1	106	92.0215	-11935.2	-228.258	SERE
85	H1	107	92.3265	-10402.7	-321.139	SERE
85	H1	108	92.6315	-10135.3	-425.121	SERE
85	H1	109	92.9364	-10356	-501.38	SERE
85	H1	110	93.2414	-10256.3	-522.416	SERE
85	H1	111	93.5464	-10102.2	-486.367	SERE
85	H1	112	93.8513	-10429.3	-416.344	SERE
85	H1	113	94.1563	-11135.8	-346.259	SERE
85	H1	114	94.4613	-10511.4	-303.115	SERE
85	H1	115	94.7662	-10680.1	-296.268	SERE
86	H2	1	60	81518.1	5329.58	SERE
86	H2	2	60.305	79704.8	5322.95	SERE
86	H2	3	60.6099	79195.7	5298.49	SERE
86	H2	4	60.9149	77867.9	5247.58	SERE
86	H2	5	61.2199	75211.2	5176.76	SERE
86	H2	6	61.5248	74656.9	5103.31	SERE
86	H2	7	61.8298	73536	5043.21	SERE
86	H2	8	62.1348	72324.2	5000.92	SERE
86	H2	9	62.4397	70889.5	4969.08	SERE
86	H2	10	62.7447	69668.4	4937.08	SERE
86	H2	11	63.0497	67042.8	4900.25	SERE
86	H2	12	63.3546	66623.4	4861.26	SERE
86	H2	13	63.6596	65581.7	4824.45	SERE
86	H2	14	63.9646	64054	4789.48	SERE
86	H2	15	64.2695	62642.7	4750.05	SERE
86	H2	16	64.5745	60894.5	4696.93	SERE
86	H2	17	64.8795	59910.1	4620.94	SERE
86	H2	18	65.1844	58592.4	4514.69	SERE
86	H2	19	65.4894	57374.6	4375.56	SERE
86	H2	20	65.7944	56450.9	4211.13	SERE
86	H2	21	66.0993	54067.6	4043.21	SERE
86	H2	22	66.4043	53306	3903.49	SERE
86	H2	23	66.7093	52335.4	3819.98	SERE
86	H2	24	67.0142	52881.9	3802.08	SERE
86	H2	25	67.3192	50563.4	3835.11	SERE
86	H2	26	67.6242	49445.6	3888.13	SERE
86	H2	27	67.9291	48592.3	3927.9	SERE
86	H2	28	68.2341	46933.3	3929.43	SERE
86	H2	29	68.5391	46084.5	3878.54	SERE
86	H2	30	68.844	45324.7	3770.38	SERE
86	H2	31	69.149	43555.6	3609.4	SERE
86	H2	32	69.454	42158.9	3412.23	SERE
86	H2	33	69.7589	42105.2	3208.84	SERE
86	H2	34	70.0639	40095.2	3036.54	SERE
86	H2	35	70.3689	39839.5	2926.01	SERE
86	H2	36	70.6738	38881.2	2886.08	SERE
86	H2	37	70.9788	39469.2	2897.29	SERE
86	H2	38	71.2838	37381.8	2920.54	SERE
86	H2	39	71.5887	35493.4	2916.59	SERE
86	H2	40	71.8937	35543.8	2864.89	SERE
86	H2	41	72.1987	34301.2	2770.86	SERE
86	H2	42	72.5036	33615.1	2659.46	SERE
86	H2	43	72.8086	32767.3	2560.76	SERE
86	H2	44	73.1136	31769.8	2495.78	SERE
86	H2	45	73.4185	31669.5	2467.89	SERE
86	H2	46	73.7235	30898.4	2462.44	SERE
86	H2	47	74.0285	29758.2	2454.6	SERE
86	H2	48	74.3334	29205.8	2421.68	SERE
86	H2	49	74.6384	27167.6	2353.82	SERE
86	H2	50	74.9434	27891.7	2256.86	SERE
86	H2	51	75.2483	26454.2	2165.29	SERE
86	H2	52	75.5533	26160.8	2078.66	SERE
86	H2	53	75.8583	24753.7	2008.65	SERE
86	H2	54	76.1632	25435	1961.79	SERE
86	H2	55	76.4682	23215.4	1940.27	SERE
86	H2	56	76.7732	24061.6	1942.61	SERE
86	H2	57	77.0781	22491.9	1962.94	SERE
86	H2	58	77.3831	22065	1989.86	SERE
86	H2	59	77.6881	21839.5	2007.36	SERE
86	H2	60	77.993	20772	1999.47	SERE
86	H2	61	78.298	19771.3	1957.41	SERE
86	H2	62	78.603	18977.8	1884.82	SERE
86	H2	63	78.9079	18448.2	1796.35	SERE
86	H2	64	79.2129	18641.5	1709.36	SERE
86	H2	65	79.5179	17987.7	1634.47	SERE
86	H2	66	79.8228	17043.6	1572.3	SERE
86	H2	67	80.1278	16431.7	1518.38	SERE
86	H2	68	80.4328	15772.3	1470.7	SERE
86	H2	69	80.7377	15350.8	1432.33	SERE
86	H2	70	81.0427	15712.1	1406.99	SERE
86	H2	71	81.3477	15272	1393.1	SERE
86	H2	72	81.6526	13350.7	1383.61	SERE
86	H2	73	81.9576	13183.3	1372.21	SERE
86	H2	74	82.2626	13685.2	1359.39	SERE
86	H2	75	82.5676	12576.8	1351.34	SERE
86	H2	76	82.8725	12101.1	1351.64	SERE
86	H2	77	83.1775	12559.2	1353.17	SERE
86	H2	78	83.4825	11640.7	1338.55	SERE
86	H2	79	83.7874	9859.47	1290.33	SERE
86	H2	80	84.0924	9825.73	1204.26	SERE
86	H2	81	84.3973	10554	1096.82	SERE
86	H2	82	84.7023	9249.74	1002.88	SERE
86	H2	83	85.0073	9576.42	966.571	SERE
86	H2	84	85.3122	8974.47	1031.25	SERE
86	H2	85	85.6172	8928.36	1231.76	SERE
86	H2	86	85.9222	8521.88	1587.76	SERE
86	H2	87	86.2271	7469.4	2095.83	SERE
86	H2	88	86.5321	7699	2811.41	SERE
86	H2	89	86.8371	4707.18	3610.1	SERE
86	H2	90	87.1421	3982.69	4331.63	SERE
86	H2	91	87.447	1193.22	4828.65	SERE
86	H2	92	87.752	-1209.97	4973.88	SERE
86	H2	93	88.0569	-3049.68	4704.04	SERE
86	H2	94	88.3619	-3948.6	4049.03	SERE
86	H2	95	88.6669	-3349.08	3128.72	SERE
86	H2	96	88.9718	-3324.34	2137.74	SERE
86	H2	97	89.2768	-3637.59	1350.16	SERE
86	H2	98	89.5818	-3937.11	718.404	SERE
86	H2	99	89.8867	-2590.16	278.787	SERE
86	H2	100	90.1917	-4007.77	17.3574	SERE
86	H2	101	90.4967	-3862.54	-109.234	SERE
86	H2	102	90.8017	-2846.99	-153.803	SERE
86	H2	103	91.1066	-3258.56	-165.165	SERE
86	H2	104	91.4116	-5061.37	-179.426	SERE
86	H2	105	91.7166	-3688.54	-213.774	SERE
86	H2	106	92.0215	-3402.13	-264.656	SERE
86	H2	107	92.3265	-3669.03	-313.755	SERE
86	H2	108	92.6315	-3497.11	-340.736	SERE
86	H2	109	92.9364	-3499.96	-335.566	SERE
86	H2	110	93.2414	-3946.85	-302.862	SERE
86	H2	111	93.5464	-3535.09	-256.95	SERE
86	H2	112	93.8513	-3934.37	-213.056	SERE
86	H2	113	94.1563	-3681.86	-181.066	SERE
86	H2	114	94.4613	-3688.59	-164.218	SERE
86	H2	115	94.7662	-4397.36	-160.919	SERE

## Sheet: Melt Curve Result
Block Type	96-Well 0.2-mL Block
Calibration Background is expired	No
Calibration Background performed on	04-13-2021
Calibration Pure Dye ABY is expired	No
Calibration Pure Dye ABY performed on	04-13-2021
Calibration Pure Dye FAM is expired	No
Calibration Pure Dye FAM performed on	04-13-2021
Calibration Pure Dye JUN is expired	No
Calibration Pure Dye JUN performed on	04-13-2021
Calibration Pure Dye NED is expired	No
Calibration Pure Dye NED performed on	04-13-2021
Calibration Pure Dye ROX is expired	No
Calibration Pure Dye ROX performed on	04-13-2021
Calibration Pure Dye SYBR is expired	No
Calibration Pure Dye SYBR performed on	04-13-2021
Calibration Pure Dye TAMRA is expired	No
Calibration Pure Dye TAMRA performed on	04-13-2021
Calibration Pure Dye VIC is expired	No
Calibration Pure Dye VIC performed on	04-13-2021
Calibration ROI is expired	No
Calibration ROI performed on	04-13-2021
Calibration Uniformity is expired	No
Calibration Uniformity performed on	04-13-2021
Chemistry	SYBR_GREEN
Date Created	2021-08-04 16:30:41 PM CST
Experiment Barcode
Experiment Comment
Experiment File Name	D:\Users\INSTR-ADMIN\Desktop\2021-08-04_151229.eds
Experiment Name	2021-08-04_151229
Experiment Run End Time	2021-08-04 16:20:11 PM CST
Experiment Type	Comparative Cт (ΔΔCт)
Instrument Name	272325576
Instrument Serial Number	272325576
Instrument Type	QuantStudio™ 3 System
Passive Reference
Post-read Stage/Step
Pre-read Stage/Step
Quantification Cycle Method	Ct
Signal Smoothing On	true
Stage where Melt Analysis is performed	Stage3
Stage/ Cycle where Ct Analysis is performed	Stage2, Step2
User Name
Well	Well Position	Sample	Target Name	Tm	Melt Peak Height
1	A1	0	18s	84.8548	54015.2
2	A2	20	18s	84.8548	48310.2
13	B1	0	18s	84.8548	44447.8
14	B2	20	18s	84.7023	44768.5
25	C1	0	18s	84.5498	50934.9
26	C2	20	18s	84.5498	45626.9
37	D1	0	lc3	85.1598	28127.8
38	D2	20	lc3	85.1598	28013.7
49	E1	0	lc3	85.1598	33526.2
50	E2	20	lc3	85.1598	26247.3
61	F1	0	lc3	85.1598	29323.1
62	F2	20	lc3	85.1598	23688.1
62	F2	20	lc3	77.993	10702.8
73	G1	0	SERE	87.752	1876.33
73	G1	0	SERE	74.7909	1573.68
73	G1	0	SERE	82.5676	901.478
74	G2	20	SERE	87.752	7342.81
85	H1	0	SERE	86.3796	10085
86	H2	20	SERE	87.752	4973.88
