# Supplementary material for: 4-Methoxydalbergione Inhibits Bladder Cancer Cell Growth via Inducing Autophagy and Inhibiting Akt/ERK Signaling Pathway
Source: Front Mol Biosci. 2022 Feb 16;8:789658. doi: 10.3389/fmolb.2021.789658 (PMC8888913; doi:10.3389/fmolb.2021.789658)
Supplement: Supplementary file 10 [file Table10.XLSX]

## Sheet: 测试数据
	所属操作：	酶标板
	节点名称：	光度测试1
	是否为区域扫描：	否
	重复次数：	1
	积分时间：	50
	狭缝带宽：	无此功能
	测试波长：	450
	测试开始时间：	2021-12-06 15:55:10
	测试结束时间：	2021-12-06 15:55:47
	@	1	2	3	4	5	6	7	8	9	10	11	12
	A	4MOD	0	5	10	20	0	5	10	20
	B	CQ (0)	1.758	1.8391	1.8704	0.4933	1.5679	1.3634	1.0556	0.7632	CQ (5)
	C		1.779	1.3073	1.7755	0.5695	1.5761	1.4108	0.9978	0.6368
	D		1.561	1.2176	1.3829	0.3962	1.6037	1.3781	0.933	0.8515
	E
	F
	G
	H
