# Supplementary material for: 4-Methoxydalbergione Inhibits Bladder Cancer Cell Growth via Inducing Autophagy and Inhibiting Akt/ERK Signaling Pathway
Source: Front Mol Biosci. 2022 Feb 16;8:789658. doi: 10.3389/fmolb.2021.789658 (PMC8888913; doi:10.3389/fmolb.2021.789658)
Supplement: Supplementary file 11 [file Table5.XLSX]

## Sheet: J82 4MOD CCK8 
	所属操作：	酶标板
	节点名称：	光度测试1
	是否为区域扫描：	否
	重复次数：	1
	积分时间：	50
	狭缝带宽：	无此功能
	测试波长：	450
	测试开始时间：	2021-02-10 17:08:30
	测试结束时间：	2021-02-10 17:09:08
	@	1	2	3	4	5	6	7	8	9	10	11	12
	A		4MOD	0 μM	2.5 μM	5 μM	10 μM	20 μM	0 μM	2.5 μM	5 μM	10 μM	20 μM
	B			0.8756	0.6791	0.5652	0.4351	0.1602	1.0852	0.8566	0.6924	0.4872	0.2656
	C			1.0673	0.7194	0.6003	0.4368	0.215	1.0108	0.9105	0.5641	0.466	0.2798
	D			0.7039	0.6988	0.5356	0.4368	0.1416	0.9875	0.9039	0.6593	0.4749	0.1331
	E
	F			0	2.5	5	10	20	0	2.5	5	10	20
	G			0.882267	0.769722	0.640622	0.493161	0.181578	1.02783	0.833404	0.67365	0.474007	0.258408
	H				0.815399	0.680406	0.495088	0.24369		0.885844	0.548825	0.453381	0.272223
					0.79205	0.607072	0.495088	0.160496		0.879423	0.641447	0.46204	0.129496
					2.5	5	10	20		2.5	5	10	20
					76.9722	64.0622	49.3161	18.1578		83.3404	67.365	47.4007	25.8408
					81.5399	68.0406	49.5088	24.369		88.5844	54.8825	45.3381	27.2223
					79.205	60.7072	49.5088	16.0496		87.9423	64.1447	46.204	12.9496
				2.5	76.9722	81.5399	79.205			2.5	83.3404	88.5844	87.9423
				5	64.0622	68.0406	60.7072			5	67.365	54.8825	64.1447
				10	49.3161	49.5088	49.5088			10	47.4007	45.3381	46.204
				20	18.1578	24.369	16.0496			20	25.8408	27.2223	12.9496

## Sheet: UMUC3 4MOD CCK8
	所属操作：	酶标板
	节点名称：	光度测试2
	是否为区域扫描：	否
	重复次数：	1
	积分时间：	50
	狭缝带宽：	无此功能
	测试波长：	450
	测试开始时间：	2021-02-13 17:21:49
	测试结束时间：	2021-02-13 17:22:26
	@	1	2	3	4	5	6	7	8	9	10	11	12
	A	4MOD	0 μM	2.5 μM	5 μM	10 μM	20 μM	0 μM	2.5 μM	5 μM	10 μM	20 μM
	B		1.0472	0.9586	0.9806	0.676	0.1938	1.0386	0.9901	1.0187	0.9622	0.1821
	C		0.9575	1.0759	1.02	0.779	0.2547	1.0751	1.162	0.9092	0.9862	0.1816
	D		1.0006	1.0516	0.981	0.9064	0.2825	1.0009	1.0618	1.0044	0.9231	0.1985
	E
	F		1.00177	1.0287	0.993867	0.787133	0.243667	1.0382	1.0713	0.977433	0.957167	0.1874
	G	MEAN		1.02689	0.992114	0.785745	0.243237		1.03188	0.941469	0.921948	0.180505
	H	SD	0.0448614	0.0619123	0.022633	0.115415	0.0453676	0.0371016	0.0863429	0.0595228	0.0318497	0.00961613
			0	2.5	5	10	20	0	2.5	5	10	20
			1.00177	0.958431	0.980427	0.675881	0.193766	1.0382	0.95367	0.981217	0.926796	0.1754
				1.07571	1.01982	0.778862	0.254655		1.11924	0.875746	0.949913	0.174918
				1.05141	0.980827	0.90624	0.28245		1.02273	0.967444	0.889135	0.191196
				2.5	5	10	20		2.5	5	10	20
				95.8431	98.0427	67.5881	19.3766		95.367	98.1217	92.6796	17.54
				107.571	101.982	77.8862	25.4655		111.924	87.5746	94.9913	17.4918
				105.141	98.0827	90.624	28.245		102.273	96.7444	88.9135	19.1196
			2.5	95.8431	107.571	105.141		2.5	95.367	111.924	102.273
			5	98.0427	101.982	98.0827		5	98.1217	87.5746	96.7444
			10	67.5881	77.8862	90.624		10	92.6796	94.9913	88.9135
			20	19.3766	25.4655	28.245		20	17.54	17.4918	19.1196

## Sheet: J82 4MOD COLOGY
软件版本	2.06.10
实验文件路径:	E:\XSM\tt 20211011\j82-21.9.15-mk0.5.1.xpt
方案文件路径:
板编号	板 1
日期	2021-06-11
时间	19:14:24
检测仪类型:	Synergy HTX
检测仪序列号:	141222F
检测类型	检测仪
程序详细信息
板类型	24 WELL PLATE
检测	吸收光 区域扫描
	全板
	矩阵大小: 5 x 5
	波长: 550
	检测速度: 正常, 延迟: 100 msec, 测量值/数据点: 8
结果
	4MOD	0 μM	2.5 μM	5 μM	10 μM	20 μM	BLANK
		1	2	3	4	5	6
	A	0.355	0.33	0.335	0.183	0.081	0.423	Mean OD [550]
		0.227	0.116	0.13	0.068	0.012	0.216	Std Dev OD [550]
		63.986	35.177	38.632	37.388	15.242	50.987	CV OD [550]
	B	0.326	0.338	0.249	0.229	0.08	0.345	Mean OD [550]
		0.141	0.126	0.094	0.104	0.002	0.132	Std Dev OD [550]
		43.385	37.428	37.641	45.462	2.458	49.504	CV OD [550]
	C	0.334	0.282	0.205	0.208	0.08	0.307	Mean OD [550]
		0.157	0.09	0.073	0.068	0.004	0.123	Std Dev OD [550]
		46.986	31.795	35.704	32.892	4.855	39.956	CV OD [550]
	D	0.348	0.286	0.286	0.211	0.061	0.362	Mean OD [550]
		0.2	0.101	0.151	0.084	0.014	0.171	Std Dev OD [550]
		57.511	35.17	52.807	39.791	23.109	47.173	CV OD [550]
		0.34075	0.309	0.26875	0.20775	0.0755	0.35925
		1	0.906823	0.788701	0.609685	0.22157
		0.18125	0.10825	0.112	0.081	0.008

## Sheet: UMUC3 4MOD COLOGY
软件版本	2.06.10
实验文件路径:	E:\XSM\tt 20211011\umuc3-21.9.10.xpt
方案文件路径:
板编号	板 1
日期	2021-06-11
时间	18:55:50
检测仪类型:	Synergy HTX
检测仪序列号:	141222F
检测类型	检测仪
程序详细信息
板类型	24 WELL PLATE
检测	吸收光 区域扫描
	全板
	矩阵大小: 5 x 5
	波长: 550
	检测速度: 正常, 延迟: 100 msec, 测量值/数据点: 8
结果
	4MOD	BLANK	0 μM	2.5 μM	5 μM	10 μM	20 μM
		1	2	3	4	5	6
	A	0.855	0.282	0.217	0.231	0.191	0.067	Mean OD [550]
		0.418	0.133	0.075	0.067	0.052	0.005	Std Dev OD [550]
		48.957	47.239	34.607	28.857	27.153	6.72	CV OD [550]
	B	0.237	0.219	0.211	0.209	0.162	0.076	Mean OD [550]
		0.09	0.103	0.056	0.051	0.039	0.007	Std Dev OD [550]
		38.053	47.047	26.606	24.208	23.854	8.649	CV OD [550]
	C	0.232	0.203	0.203	0.196	0.182	0.072	Mean OD [550]
		0.074	0.061	0.038	0.057	0.04	0.004	Std Dev OD [550]
		31.818	30.255	18.908	28.925	21.973	5.054	CV OD [550]
	D	0.236	0.246	0.203	0.183	0.137	0.069	Mean OD [550]
		0.11	0.051	0.05	0.049	0.022	0.003	Std Dev OD [550]
		46.524	26.861	24.415	26.721	16.059	4.185	CV OD [550]
		0.39	0.2375	0.2085	0.20475	0.168	0.071
			1	0.877895	0.862105	0.707368	0.298947
			0.087	0.05475	0.056	0.03825	0.00475

## Sheet: J82 CCK8 4MOD+SC79
所属操作：	酶标板
节点名称：	光度测试1
是否为区域扫描：	否
重复次数：	1
积分时间：	50
狭缝带宽：	无此功能
测试波长：	450
测试开始时间：	2021-08-20 12:01:22
测试结束时间：	2021-08-20 12:01:54
@	1	2	3	4	5	6	7	8	9	10	11	12
A		0 μM	5 μM	10 μM	20 μM		0 μM	5 μM	10 μM	20 μM
B	SC 0	1.9961	2.0586	2.0485	1.2725		2.10803	2.05657	2.01967	1.20817
C		2.2097	1.9692	1.9807	1.1426		1	0.975586	0.958081	0.573125
D		2.1183	2.1419	2.0298	1.2094		0.107169	0.086368	0.0350175	0.0649588
E	SC 5 μM	2.1033	2.1548	2.0682	1.4141		2.12507	2.12293	2.158	1.30893
F		2.2061	2.142	2.2746	1.2198		1	0.998996	1.0155	0.615949
G		2.0658	2.072	2.1312	1.2929		0.0726386	0.0445714	0.105778	0.0981373
H

## Sheet: UMUC3 CCK8 4MOD+SC79
	所属操作：	酶标板
	节点名称：	光度测试1
	是否为区域扫描：	否
	重复次数：	1
	积分时间：	50
	狭缝带宽：	无此功能
	测试波长：	450
	测试开始时间：	2021-08-30 17:23:32
	测试结束时间：	2021-08-30 17:24:01
	@	1	2	3	4	5	6	7	8	9	10	11	12
	A		0 μM	2.5 μM	5 μM	10 μM	20 μM	0	2.5	5 μM	10 μM	20 μM
	B	sc 0 μM	2.0893	2.2616	2.2349	2.2112	1.3838	1.6514	2.0133	1.926	1.8166	1.4437	sc 79 5 μM
	C		2.2342	2.2064	2.3248	2.3395	1.4556	1.8676	1.9082	1.8807	1.8918	1.4711
	D		2.1087	2.1356	2.2389	2.2782	1.3298	1.6895	1.9217	1.8909	1.8926	1.5269
	E
	F
	G
	H
			2.14407	2.2012	2.2662	2.2763	1.38973	1.73617	1.94773	1.8992	1.867	1.48057
			1	1.02665	1.05696	1.06167	0.648176	1	1.12186	1.16076	1.14108	0.904899
			0.0786581	0.0631607	0.0507885	0.0641711	0.0631095	0.115408	0.0571822	0.0237632	0.0436495	0.0424002
